# Supplementary material for: N-(2-Iodo­phen­yl)benzene­carbox­imid­amide
Source: Acta Crystallogr Sect E Struct Rep Online. 2012 Feb 17;68(Pt 3):o726. doi: 10.1107/S160053681200596X (PMC3295497; doi:10.1107/S160053681200596X)
Supplement: Supplementary file 1 [file e-68-0o726-sup1.cif]

##############################################################################
#                                                                            #
# This CIF contains the data in a paper accepted for publication in          #
# Acta Crystallographica Section E. It conforms to the requirements of       #
# Notes for Authors for Acta Crystallographica Section E, and has been       #
# peer reviewed under the auspices of the IUCr Commission on Journals.       #
#                                                                            #
# Full details of the Crystallographic Information File format               #
# are given in the paper "The Crystallographic Information File (CIF):       #
# a New Standard Archive File for Crystallography" by S. R. Hall, F. H.      #
# Allen and I. D. Brown [Acta Cryst. (1991), A47, 655-685].                  #
#                                                                            #
# The current version of the core CIF dictionary is obtainable from          #
# ftp://ftp.iucr.org/pub/cif_core.dic.                                       #
#                                                                            #
# Software is freely available for graphical display of the structure(s)     #
# in this CIF. For information consult the CIF software page                 #
# http://www.iucr.org/resources/cif/software.                                #
#                                                                            #
# This file may be used for bona fide research purposes within the           #
# scientific community so long as proper attribution is given to the journal # 
# article from which it was obtained.                                        #
#                                                                            #
##############################################################################
data_global
_audit_creation_method     'form.cif (version 2.0)'
_journal_date_recd_electronic     2012-01-26
_journal_date_accepted     2012-02-10
_journal_name_full     'Acta Crystallographica, Section E'
_journal_year     2012
_journal_volume     68
_journal_issue      3
_journal_page_first     o726
_journal_page_last     o726
_journal_paper_category     QO
_journal_paper_doi     10.1107/S160053681200596X
_journal_coeditor_code     IM2355
_publ_contact_author_name     'Yu-Guang Wang'
_publ_contact_author_address
;
College of Biological and Environmental Engineering,
Zhejiang  University of  Technology
Hangzhou 310014
People's Republic of China
;
_publ_contact_author_email     'yuguangw@zjut.edu.cn'
_publ_contact_author_fax     '086 571 88320781'
_publ_contact_author_phone     '086 571 88320781'
_publ_section_title
;
<i>N</i>-(2-Iodophenyl)benzenecarboximidamide
;
loop_
    _publ_author_name
    _publ_author_footnote
    _publ_author_address
    'Yin-jun Zhang' .
;
College of Biological and Environmental Engineering
Zhejiang  University of  Technology
Hangzhou 310014
People's Republic of China
;
    'Wang, Dong' .
;
College of Biological and Environmental Engineering
Zhejiang  University of  Technology
Hangzhou 310014
People's Republic of China
;
    'Hai-Liang Zhang' .
;
Zhejiang SiXian Pharmaceutical Co., Ltd
ShaoXing 312065
People's Republic of China
;
    'Yu-Guang Wang' .
;
College of Biological and Environmental Engineering
Zhejiang  University of  Technology
Hangzhou 310014
People's Republic of China
;
data_I
_audit_creation_method     SHELXL-97
_chemical_name_systematic
;
<i>N</i>-(2-Iodophenyl)benzenecarboximidamide
;
_chemical_name_common     '<i>N</i>-(2-Iodo-phenyl)-benzamidine'
_chemical_formula_moiety     'C13 H11 I N2'
_chemical_formula_sum     'C13 H11 I N2'
_chemical_formula_iupac     'C13 H11 I N2'
_chemical_formula_weight     322.14
_chemical_melting_point_gt     389
_chemical_melting_point_lt     391
_symmetry_cell_setting     triclinic
_symmetry_space_group_name_H-M     P-1
_symmetry_space_group_name_HALL     "-P 1"
loop_
    _symmetry_equiv_pos_as_xyz
    'x, y, z'
    '-x, -y, -z'
_cell_length_a     10.411(3)
_cell_length_b     11.024(3)
_cell_length_c     11.534(3)
_cell_angle_alpha     95.501(3)
_cell_angle_beta     95.065(3)
_cell_angle_gamma     102.986(3)
_cell_volume     1275.7(6)
_cell_formula_units_Z     4
_cell_measurement_reflns_used     5918
_cell_measurement_theta_min     0.00
_cell_measurement_theta_max     0.00
_cell_measurement_temperature     296(2)
_exptl_crystal_description     block
_exptl_crystal_colour     colourless
_exptl_crystal_size_max     0.49
_exptl_crystal_size_mid     0.44
_exptl_crystal_size_min     0.30
_exptl_crystal_density_diffrn     1.677
_exptl_crystal_density_meas     ?
_exptl_crystal_density_method     'not measured'
_exptl_crystal_F_000     624
_exptl_absorpt_coefficient_mu     2.485
_exptl_absorpt_correction_type     multi-scan
_exptl_absorpt_process_details     '(SADABS; Sheldrick, 1996)'
_exptl_absorpt_correction_T_min     0.3756
_exptl_absorpt_correction_T_max     0.5227
_exptl_special_details     ?
_diffrn_ambient_temperature     296(2)
_diffrn_radiation_type     MoK\a
_diffrn_radiation_wavelength     0.71073
_diffrn_radiation_source     'fine-focus sealed tube'
_diffrn_radiation_monochromator     graphite
_diffrn_measurement_device_type     'CCD area-detector'
_diffrn_measurement_method     '\f and \w scans'
_diffrn_detector_area_resol_mean     ?
_diffrn_reflns_number     9707
_diffrn_reflns_av_R_equivalents     0.0126
_diffrn_reflns_av_sigmaI/netI     0.0162
_diffrn_reflns_theta_min     2.43
_diffrn_reflns_theta_max     25.50
_diffrn_reflns_theta_full     25.50
_diffrn_measured_fraction_theta_max     0.993
_diffrn_measured_fraction_theta_full     0.993
_diffrn_reflns_limit_h_min     -12
_diffrn_reflns_limit_h_max     12
_diffrn_reflns_limit_k_min     -13
_diffrn_reflns_limit_k_max     13
_diffrn_reflns_limit_l_min     -13
_diffrn_reflns_limit_l_max     13
_diffrn_standards_number     ?
_diffrn_standards_interval_count     ?
_diffrn_standards_interval_time     ?
_diffrn_standards_decay_%     ?
_refine_special_details
;
 Refinement of F^2^ against ALL reflections.  The weighted R-factor wR and
 goodness of fit S are based on F^2^, conventional R-factors R are based
 on F, with F set to zero for negative F^2^. The threshold expression of
 F^2^ > 2sigma(F^2^) is used only for calculating R-factors(gt) etc. and is
 not relevant to the choice of reflections for refinement.  R-factors based
 on F^2^ are statistically about twice as large as those based on F, and R-
 factors based on ALL data will be even larger.
;
_reflns_number_total     4716
_reflns_number_gt     4076
_reflns_threshold_expression     I>2\s(I)
_refine_ls_structure_factor_coef     Fsqd
_refine_ls_matrix_type     full
_refine_ls_R_factor_all     0.0386
_refine_ls_R_factor_gt     0.0330
_refine_ls_wR_factor_gt     0.0747
_refine_ls_wR_factor_ref     0.0785
_refine_ls_goodness_of_fit_ref     1.040
_refine_ls_restrained_S_all     1.040
_refine_ls_number_reflns     4716
_refine_ls_number_parameters     289
_refine_ls_number_restraints     0
_refine_ls_hydrogen_treatment     constr
_refine_ls_weighting_scheme     calc
_refine_ls_weighting_details
         'calc w=1/[\s^2^(Fo^2^)+(0.0273P)^2^+1.8412P] where P=(Fo^2^+2Fc^2^)/3'
_atom_sites_solution_hydrogens     geom
_atom_sites_solution_primary     direct
_atom_sites_solution_secondary     difmap
_refine_ls_shift/su_max     0.001
_refine_ls_shift/su_mean     0.000
_refine_diff_density_max     0.939
_refine_diff_density_min     -1.339
_refine_ls_extinction_method     none
_refine_ls_extinction_coef     ?
loop_
    _atom_type_symbol
    _atom_type_description
    _atom_type_scat_dispersion_real
    _atom_type_scat_dispersion_imag
    _atom_type_scat_source
    'C' 'C' 0.0033 0.0016
                         'International Tables Vol C Tables 4.2.6.8 and 6.1.1.4'
    'H' 'H' 0.0000 0.0000
                         'International Tables Vol C Tables 4.2.6.8 and 6.1.1.4'
    'N' 'N' 0.0061 0.0033
                         'International Tables Vol C Tables 4.2.6.8 and 6.1.1.4'
    'I' 'I' -0.4742 1.8119
                         'International Tables Vol C Tables 4.2.6.8 and 6.1.1.4'
_computing_data_collection     'SMART (Bruker, 2004)'
_computing_cell_refinement     'SMART (Bruker, 2004)'
_computing_data_reduction     'SAINT (Bruker, 2004)'
_computing_structure_solution     'SHELXS97 (Sheldrick, 2008)'
_computing_structure_refinement     'SHELXL97 (Sheldrick, 2008)'
_computing_molecular_graphics     'SHELXTL (Sheldrick, 2008)'
_computing_publication_material     'SHELXTL (Sheldrick, 2008)'
loop_
    _atom_site_type_symbol
    _atom_site_label
    _atom_site_fract_x
    _atom_site_fract_y
    _atom_site_fract_z
    _atom_site_U_iso_or_equiv
    _atom_site_adp_type
    _atom_site_calc_flag
    _atom_site_refinement_flags
    _atom_site_occupancy
    _atom_site_symmetry_multiplicity
    _atom_site_disorder_assembly
    _atom_site_disorder_group
    C C1 0.1631(3) 0.3372(3) 0.1714(3) 0.0462(7) Uani d . 1 1 . .
    C C2 0.1131(3) 0.2143(3) 0.1182(3) 0.0409(7) Uani d . 1 1 . .
    C C3 0.0759(3) 0.1972(3) -0.0023(3) 0.0530(8) Uani d . 1 1 . .
    H H3 0.0421 0.1164 -0.0402 0.064 Uiso calc R 1 1 . .
    C C4 0.0882(5) 0.2975(4) -0.0663(4) 0.0728(11) Uani d . 1 1 . .
    H H4 0.0639 0.2838 -0.1469 0.087 Uiso calc R 1 1 . .
    C C5 0.1365(5) 0.4185(4) -0.0115(4) 0.0751(12) Uani d . 1 1 . .
    H H5 0.1441 0.4862 -0.0549 0.090 Uiso calc R 1 1 . .
    C C6 0.1731(4) 0.4381(4) 0.1069(4) 0.0629(10) Uani d . 1 1 . .
    H H6 0.2048 0.5194 0.1442 0.075 Uiso calc R 1 1 . .
    C C7 0.1828(3) 0.0559(3) 0.2085(3) 0.0390(6) Uani d . 1 1 . .
    C C8 0.1576(3) -0.0507(3) 0.2811(3) 0.0397(6) Uani d . 1 1 . .
    C C9 0.0539(3) -0.0646(3) 0.3501(3) 0.0510(8) Uani d . 1 1 . .
    H H9 0.0006 -0.0073 0.3512 0.061 Uiso calc R 1 1 . .
    C C10 0.0289(4) -0.1629(4) 0.4170(3) 0.0618(10) Uani d . 1 1 . .
    H H10 -0.0416 -0.1715 0.4622 0.074 Uiso calc R 1 1 . .
    C C11 0.1071(4) -0.2484(4) 0.4176(4) 0.0633(10) Uani d . 1 1 . .
    H H11 0.0905 -0.3138 0.4636 0.076 Uiso calc R 1 1 . .
    C C12 0.2095(4) -0.2359(4) 0.3499(4) 0.0707(11) Uani d . 1 1 . .
    H H12 0.2628 -0.2933 0.3497 0.085 Uiso calc R 1 1 . .
    C C13 0.2346(4) -0.1383(4) 0.2812(4) 0.0620(10) Uani d . 1 1 . .
    H H13 0.3039 -0.1315 0.2347 0.074 Uiso calc R 1 1 . .
    C C14 0.4353(3) 1.2019(3) 0.7427(3) 0.0515(8) Uani d . 1 1 . .
    C C15 0.4541(3) 1.1218(3) 0.8267(3) 0.0405(7) Uani d . 1 1 . .
    C C16 0.5055(3) 1.1761(3) 0.9409(3) 0.0529(8) Uani d . 1 1 . .
    H H16 0.5201 1.1250 0.9978 0.063 Uiso calc R 1 1 . .
    C C17 0.5348(4) 1.3047(4) 0.9701(4) 0.0737(12) Uani d . 1 1 . .
    H H17 0.5680 1.3395 1.0466 0.088 Uiso calc R 1 1 . .
    C C18 0.5148(5) 1.3808(4) 0.8862(5) 0.0827(14) Uani d . 1 1 . .
    H H18 0.5349 1.4673 0.9060 0.099 Uiso calc R 1 1 . .
    C C19 0.4654(4) 1.3303(4) 0.7728(5) 0.0722(12) Uani d . 1 1 . .
    H H19 0.4522 1.3826 0.7164 0.087 Uiso calc R 1 1 . .
    C C20 0.3135(3) 0.9233(3) 0.7895(3) 0.0398(7) Uani d . 1 1 . .
    C C21 0.2872(3) 0.7878(3) 0.7459(3) 0.0418(7) Uani d . 1 1 . .
    C C22 0.3741(4) 0.7450(4) 0.6769(3) 0.0574(9) Uani d . 1 1 . .
    H H22 0.4484 0.8012 0.6586 0.069 Uiso calc R 1 1 . .
    C C23 0.3509(4) 0.6196(4) 0.6351(4) 0.0738(12) Uani d . 1 1 . .
    H H23 0.4107 0.5915 0.5900 0.089 Uiso calc R 1 1 . .
    C C24 0.2400(4) 0.5355(4) 0.6594(4) 0.0672(11) Uani d . 1 1 . .
    H H24 0.2248 0.4511 0.6309 0.081 Uiso calc R 1 1 . .
    C C25 0.1529(4) 0.5765(4) 0.7255(4) 0.0629(10) Uani d . 1 1 . .
    H H25 0.0772 0.5202 0.7411 0.075 Uiso calc R 1 1 . .
    C C26 0.1762(4) 0.7017(3) 0.7698(3) 0.0550(8) Uani d . 1 1 . .
    H H26 0.1168 0.7283 0.8162 0.066 Uiso calc R 1 1 . .
    I I1 0.22107(3) 0.37212(3) 0.35229(2) 0.07680(12) Uani d . 1 1 . .
    I I2 0.36281(3) 1.12543(3) 0.56938(2) 0.08108(12) Uani d . 1 1 . .
    N N1 0.0885(2) 0.1116(2) 0.1848(2) 0.0423(6) Uani d . 1 1 . .
    N N2 0.3033(3) 0.0867(3) 0.1700(3) 0.0553(8) Uani d . 1 1 . .
    H H2A 0.3209 0.1467 0.1271 0.066 Uiso calc R 1 1 . .
    H H2B 0.3624 0.0464 0.1884 0.066 Uiso calc R 1 1 . .
    N N3 0.4332(2) 0.9910(2) 0.7956(2) 0.0410(6) Uani d . 1 1 . .
    N N4 0.2101(3) 0.9688(3) 0.8219(3) 0.0557(7) Uani d . 1 1 . .
    H H4A 0.2222 1.0466 0.8482 0.067 Uiso calc R 1 1 . .
    H H4B 0.1323 0.9198 0.8161 0.067 Uiso calc R 1 1 . .
loop_
    _atom_site_aniso_label
    _atom_site_aniso_U_11
    _atom_site_aniso_U_22
    _atom_site_aniso_U_33
    _atom_site_aniso_U_12
    _atom_site_aniso_U_13
    _atom_site_aniso_U_23
    C1 0.0438(17) 0.0485(18) 0.0445(17) 0.0066(14) 0.0000(14) 0.0103(14)
    C2 0.0277(14) 0.0447(17) 0.0514(18) 0.0095(12) 0.0051(12) 0.0091(14)
    C3 0.052(2) 0.051(2) 0.054(2) 0.0092(16) 0.0055(16) 0.0035(16)
    C4 0.087(3) 0.081(3) 0.046(2) 0.011(2) -0.002(2) 0.016(2)
    C5 0.099(3) 0.062(3) 0.062(3) 0.008(2) -0.002(2) 0.031(2)
    C6 0.073(3) 0.045(2) 0.064(2) 0.0025(18) -0.0007(19) 0.0133(17)
    C7 0.0287(14) 0.0407(16) 0.0466(17) 0.0072(12) 0.0035(12) 0.0039(13)
    C8 0.0328(15) 0.0406(16) 0.0446(16) 0.0085(12) 0.0006(12) 0.0045(13)
    C9 0.0469(18) 0.058(2) 0.054(2) 0.0196(16) 0.0124(15) 0.0139(16)
    C10 0.061(2) 0.073(3) 0.059(2) 0.0195(19) 0.0191(18) 0.0226(19)
    C11 0.065(2) 0.056(2) 0.070(2) 0.0094(18) 0.0055(19) 0.0256(19)
    C12 0.067(3) 0.059(2) 0.099(3) 0.029(2) 0.018(2) 0.029(2)
    C13 0.051(2) 0.058(2) 0.089(3) 0.0241(17) 0.025(2) 0.026(2)
    C14 0.0382(17) 0.061(2) 0.061(2) 0.0172(15) 0.0088(15) 0.0187(17)
    C15 0.0266(14) 0.0473(17) 0.0510(18) 0.0126(12) 0.0080(12) 0.0098(14)
    C16 0.0467(19) 0.057(2) 0.056(2) 0.0135(16) 0.0076(15) 0.0082(16)
    C17 0.072(3) 0.064(3) 0.079(3) 0.013(2) 0.006(2) -0.011(2)
    C18 0.084(3) 0.048(2) 0.116(4) 0.016(2) 0.018(3) 0.003(3)
    C19 0.070(3) 0.058(2) 0.101(4) 0.027(2) 0.019(2) 0.035(2)
    C20 0.0318(15) 0.0501(17) 0.0403(16) 0.0131(13) 0.0038(12) 0.0112(13)
    C21 0.0349(15) 0.0503(18) 0.0403(16) 0.0104(13) 0.0004(12) 0.0083(13)
    C22 0.0440(19) 0.061(2) 0.063(2) 0.0069(16) 0.0094(16) -0.0031(18)
    C23 0.070(3) 0.068(3) 0.080(3) 0.019(2) 0.016(2) -0.015(2)
    C24 0.078(3) 0.051(2) 0.066(2) 0.012(2) -0.006(2) -0.0013(18)
    C25 0.065(2) 0.052(2) 0.068(2) 0.0018(18) 0.0057(19) 0.0139(18)
    C26 0.0496(19) 0.055(2) 0.062(2) 0.0105(16) 0.0150(16) 0.0140(17)
    I1 0.0951(2) 0.07203(19) 0.05011(16) -0.00014(15) -0.01240(14) 0.00788(12)
    I2 0.0750(2) 0.1171(3) 0.05523(17) 0.02581(17) 0.00003(13) 0.02980(16)
    N1 0.0307(12) 0.0415(14) 0.0573(16) 0.0094(10) 0.0078(11) 0.0137(12)
    N2 0.0334(14) 0.0629(18) 0.079(2) 0.0186(13) 0.0168(13) 0.0303(16)
    N3 0.0281(12) 0.0465(15) 0.0505(15) 0.0117(11) 0.0052(11) 0.0094(12)
    N4 0.0317(14) 0.0513(16) 0.084(2) 0.0090(12) 0.0151(14) 0.0037(15)
_geom_special_details
;
 All esds (except the esd in the dihedral angle between two l.s. planes)
 are estimated using the full covariance matrix.  The cell esds are taken
 into account individually in the estimation of esds in distances, angles
 and torsion angles; correlations between esds in cell parameters are only
 used when they are defined by crystal symmetry.  An approximate (isotropic)
 treatment of cell esds is used for estimating esds involving l.s. planes.
;
loop_
    _geom_bond_atom_site_label_1
    _geom_bond_atom_site_label_2
    _geom_bond_site_symmetry_2
    _geom_bond_distance
    _geom_bond_publ_flag
    C1 C6 . 1.386(5) ?
    C1 C2 . 1.396(5) ?
    C1 I1 . 2.094(3) ?
    C2 C3 . 1.392(5) ?
    C2 N1 . 1.417(4) ?
    C3 C4 . 1.376(5) ?
    C3 H3 . 0.9300 ?
    C4 C5 . 1.383(6) ?
    C4 H4 . 0.9300 ?
    C5 C6 . 1.368(6) ?
    C5 H5 . 0.9300 ?
    C6 H6 . 0.9300 ?
    C7 N1 . 1.294(4) ?
    C7 N2 . 1.349(4) ?
    C7 C8 . 1.496(4) ?
    C8 C13 . 1.387(5) ?
    C8 C9 . 1.386(4) ?
    C9 C10 . 1.381(5) ?
    C9 H9 . 0.9300 ?
    C10 C11 . 1.377(5) ?
    C10 H10 . 0.9300 ?
    C11 C12 . 1.367(6) ?
    C11 H11 . 0.9300 ?
    C12 C13 . 1.389(5) ?
    C12 H12 . 0.9300 ?
    C13 H13 . 0.9300 ?
    C14 C19 . 1.382(6) ?
    C14 C15 . 1.401(5) ?
    C14 I2 . 2.098(4) ?
    C15 C16 . 1.400(5) ?
    C15 N3 . 1.415(4) ?
    C16 C17 . 1.382(5) ?
    C16 H16 . 0.9300 ?
    C17 C18 . 1.373(7) ?
    C17 H17 . 0.9300 ?
    C18 C19 . 1.378(7) ?
    C18 H18 . 0.9300 ?
    C19 H19 . 0.9300 ?
    C20 N3 . 1.293(4) ?
    C20 N4 . 1.352(4) ?
    C20 C21 . 1.485(4) ?
    C21 C22 . 1.387(5) ?
    C21 C26 . 1.388(5) ?
    C22 C23 . 1.381(6) ?
    C22 H22 . 0.9300 ?
    C23 C24 . 1.378(6) ?
    C23 H23 . 0.9300 ?
    C24 C25 . 1.360(6) ?
    C24 H24 . 0.9300 ?
    C25 C26 . 1.384(5) ?
    C25 H25 . 0.9300 ?
    C26 H26 . 0.9300 ?
    N2 H2A . 0.8600 ?
    N2 H2B . 0.8600 ?
    N4 H4A . 0.8600 ?
    N4 H4B . 0.8600 ?
loop_
    _geom_angle_atom_site_label_1
    _geom_angle_atom_site_label_2
    _geom_angle_atom_site_label_3
    _geom_angle_site_symmetry_1
    _geom_angle_site_symmetry_3
    _geom_angle
    _geom_angle_publ_flag
    C6 C1 C2 . . 121.2(3) ?
    C6 C1 I1 . . 118.7(3) ?
    C2 C1 I1 . . 120.1(2) ?
    C3 C2 C1 . . 117.4(3) ?
    C3 C2 N1 . . 120.7(3) ?
    C1 C2 N1 . . 121.7(3) ?
    C4 C3 C2 . . 121.2(3) ?
    C4 C3 H3 . . 119.4 ?
    C2 C3 H3 . . 119.4 ?
    C3 C4 C5 . . 120.4(4) ?
    C3 C4 H4 . . 119.8 ?
    C5 C4 H4 . . 119.8 ?
    C6 C5 C4 . . 119.6(4) ?
    C6 C5 H5 . . 120.2 ?
    C4 C5 H5 . . 120.2 ?
    C5 C6 C1 . . 120.2(4) ?
    C5 C6 H6 . . 119.9 ?
    C1 C6 H6 . . 119.9 ?
    N1 C7 N2 . . 123.9(3) ?
    N1 C7 C8 . . 118.7(3) ?
    N2 C7 C8 . . 117.4(3) ?
    C13 C8 C9 . . 118.1(3) ?
    C13 C8 C7 . . 121.9(3) ?
    C9 C8 C7 . . 120.0(3) ?
    C10 C9 C8 . . 120.7(3) ?
    C10 C9 H9 . . 119.7 ?
    C8 C9 H9 . . 119.7 ?
    C11 C10 C9 . . 120.7(3) ?
    C11 C10 H10 . . 119.6 ?
    C9 C10 H10 . . 119.6 ?
    C12 C11 C10 . . 119.2(4) ?
    C12 C11 H11 . . 120.4 ?
    C10 C11 H11 . . 120.4 ?
    C11 C12 C13 . . 120.5(4) ?
    C11 C12 H12 . . 119.8 ?
    C13 C12 H12 . . 119.8 ?
    C8 C13 C12 . . 120.8(3) ?
    C8 C13 H13 . . 119.6 ?
    C12 C13 H13 . . 119.6 ?
    C19 C14 C15 . . 120.7(4) ?
    C19 C14 I2 . . 119.9(3) ?
    C15 C14 I2 . . 119.4(3) ?
    C16 C15 C14 . . 118.0(3) ?
    C16 C15 N3 . . 120.5(3) ?
    C14 C15 N3 . . 121.4(3) ?
    C17 C16 C15 . . 120.9(4) ?
    C17 C16 H16 . . 119.5 ?
    C15 C16 H16 . . 119.5 ?
    C18 C17 C16 . . 119.8(4) ?
    C18 C17 H17 . . 120.1 ?
    C16 C17 H17 . . 120.1 ?
    C17 C18 C19 . . 120.6(4) ?
    C17 C18 H18 . . 119.7 ?
    C19 C18 H18 . . 119.7 ?
    C18 C19 C14 . . 120.0(4) ?
    C18 C19 H19 . . 120.0 ?
    C14 C19 H19 . . 120.0 ?
    N3 C20 N4 . . 123.5(3) ?
    N3 C20 C21 . . 118.8(3) ?
    N4 C20 C21 . . 117.7(3) ?
    C22 C21 C26 . . 118.2(3) ?
    C22 C21 C20 . . 119.5(3) ?
    C26 C21 C20 . . 122.2(3) ?
    C23 C22 C21 . . 120.4(4) ?
    C23 C22 H22 . . 119.8 ?
    C21 C22 H22 . . 119.8 ?
    C24 C23 C22 . . 120.6(4) ?
    C24 C23 H23 . . 119.7 ?
    C22 C23 H23 . . 119.7 ?
    C25 C24 C23 . . 119.6(4) ?
    C25 C24 H24 . . 120.2 ?
    C23 C24 H24 . . 120.2 ?
    C24 C25 C26 . . 120.4(4) ?
    C24 C25 H25 . . 119.8 ?
    C26 C25 H25 . . 119.8 ?
    C25 C26 C21 . . 120.8(3) ?
    C25 C26 H26 . . 119.6 ?
    C21 C26 H26 . . 119.6 ?
    C7 N1 C2 . . 118.8(2) ?
    C7 N2 H2A . . 120.0 ?
    C7 N2 H2B . . 120.0 ?
    H2A N2 H2B . . 120.0 ?
    C20 N3 C15 . . 117.9(2) ?
    C20 N4 H4A . . 120.0 ?
    C20 N4 H4B . . 120.0 ?
    H4A N4 H4B . . 120.0 ?
loop_
    _geom_torsion_atom_site_label_1
    _geom_torsion_atom_site_label_2
    _geom_torsion_atom_site_label_3
    _geom_torsion_atom_site_label_4
    _geom_torsion_site_symmetry_1
    _geom_torsion_site_symmetry_2
    _geom_torsion_site_symmetry_3
    _geom_torsion_site_symmetry_4
    _geom_torsion
    _geom_torsion_publ_flag
    C6 C1 C2 C3 . . . . 1.1(5) ?
    I1 C1 C2 C3 . . . . 179.8(2) ?
    C6 C1 C2 N1 . . . . -172.8(3) ?
    I1 C1 C2 N1 . . . . 5.9(4) ?
    C1 C2 C3 C4 . . . . 0.1(5) ?
    N1 C2 C3 C4 . . . . 174.0(3) ?
    C2 C3 C4 C5 . . . . -0.9(6) ?
    C3 C4 C5 C6 . . . . 0.5(7) ?
    C4 C5 C6 C1 . . . . 0.7(7) ?
    C2 C1 C6 C5 . . . . -1.5(6) ?
    I1 C1 C6 C5 . . . . 179.8(3) ?
    N1 C7 C8 C13 . . . . 160.1(3) ?
    N2 C7 C8 C13 . . . . -19.0(5) ?
    N1 C7 C8 C9 . . . . -19.3(4) ?
    N2 C7 C8 C9 . . . . 161.7(3) ?
    C13 C8 C9 C10 . . . . 0.2(5) ?
    C7 C8 C9 C10 . . . . 179.6(3) ?
    C8 C9 C10 C11 . . . . 0.6(6) ?
    C9 C10 C11 C12 . . . . -0.8(6) ?
    C10 C11 C12 C13 . . . . 0.0(7) ?
    C9 C8 C13 C12 . . . . -1.0(6) ?
    C7 C8 C13 C12 . . . . 179.7(4) ?
    C11 C12 C13 C8 . . . . 0.9(7) ?
    C19 C14 C15 C16 . . . . -0.7(5) ?
    I2 C14 C15 C16 . . . . 178.6(2) ?
    C19 C14 C15 N3 . . . . -175.2(3) ?
    I2 C14 C15 N3 . . . . 4.0(4) ?
    C14 C15 C16 C17 . . . . 1.0(5) ?
    N3 C15 C16 C17 . . . . 175.5(3) ?
    C15 C16 C17 C18 . . . . -0.7(6) ?
    C16 C17 C18 C19 . . . . 0.2(7) ?
    C17 C18 C19 C14 . . . . 0.1(7) ?
    C15 C14 C19 C18 . . . . 0.2(6) ?
    I2 C14 C19 C18 . . . . -179.0(3) ?
    N3 C20 C21 C22 . . . . -22.0(4) ?
    N4 C20 C21 C22 . . . . 158.7(3) ?
    N3 C20 C21 C26 . . . . 159.4(3) ?
    N4 C20 C21 C26 . . . . -20.0(5) ?
    C26 C21 C22 C23 . . . . -1.0(5) ?
    C20 C21 C22 C23 . . . . -179.7(4) ?
    C21 C22 C23 C24 . . . . 1.2(7) ?
    C22 C23 C24 C25 . . . . -0.2(7) ?
    C23 C24 C25 C26 . . . . -1.0(6) ?
    C24 C25 C26 C21 . . . . 1.3(6) ?
    C22 C21 C26 C25 . . . . -0.2(5) ?
    C20 C21 C26 C25 . . . . 178.4(3) ?
    N2 C7 N1 C2 . . . . -2.4(5) ?
    C8 C7 N1 C2 . . . . 178.6(3) ?
    C3 C2 N1 C7 . . . . 96.8(4) ?
    C1 C2 N1 C7 . . . . -89.5(4) ?
    N4 C20 N3 C15 . . . . -6.6(5) ?
    C21 C20 N3 C15 . . . . 174.1(3) ?
    C16 C15 N3 C20 . . . . 101.4(3) ?
    C14 C15 N3 C20 . . . . -84.2(4) ?
loop_
    _geom_hbond_atom_site_label_D
    _geom_hbond_atom_site_label_H
    _geom_hbond_atom_site_label_A
    _geom_hbond_site_symmetry_A
    _geom_hbond_distance_DH
    _geom_hbond_distance_HA
    _geom_hbond_distance_DA
    _geom_hbond_angle_DHA
    N2 H2B N3 2_666 0.86 2.25 3.057(4) 156.0
    N4 H4B N1 2_566 0.86 2.24 3.027(4) 151.3
_iucr_refine_instructions_details
;
TITL A in P-1
CELL 0.71073  10.4110  11.0240  11.5340  95.501  95.065 102.986
ZERR    2.00   0.0028   0.0030   0.0031   0.003   0.003   0.003
LATT 1
SFAC C  H  N  I
UNIT 52  44  8  4
OMIT -3 51
L.S. 20
ACTA
BOND $H
FMAP 2
PLAN 5
CONF
HTAB
EQIV $1 -x+1, -y+1, -z+1
EQIV $2 -x, -y+1, -z+1
HTAB N2 N3_$1
HTAB N4 N1_$2
SIZE 0.49 0.44 0.30
TEMP 23.000
WGHT    0.027300    1.841200
FVAR       0.47286
C1    1    0.163102    0.337203    0.171389    11.00000    0.04377    0.04848 =
         0.04450    0.01033    0.00003    0.00663
C2    1    0.113090    0.214315    0.118199    11.00000    0.02774    0.04470 =
         0.05139    0.00908    0.00514    0.00947
C3    1    0.075887    0.197185   -0.002285    11.00000    0.05164    0.05119 =
         0.05410    0.00353    0.00555    0.00922
AFIX  43
H3    2    0.042083    0.116443   -0.040215    11.00000   -1.20000
AFIX   0
C4    1    0.088202    0.297504   -0.066299    11.00000    0.08740    0.08069 =
         0.04609    0.01621   -0.00246    0.01150
AFIX  43
H4    2    0.063890    0.283844   -0.146872    11.00000   -1.20000
AFIX   0
C5    1    0.136521    0.418506   -0.011497    11.00000    0.09908    0.06164 =
         0.06220    0.03146   -0.00155    0.00823
AFIX  43
H5    2    0.144096    0.486157   -0.054882    11.00000   -1.20000
AFIX   0
C6    1    0.173103    0.438096    0.106890    11.00000    0.07347    0.04514 =
         0.06431    0.01327   -0.00074    0.00247
AFIX  43
H6    2    0.204784    0.519356    0.144229    11.00000   -1.20000
AFIX   0
C7    1    0.182800    0.055872    0.208459    11.00000    0.02872    0.04069 =
         0.04662    0.00394    0.00349    0.00723
C8    1    0.157573   -0.050659    0.281118    11.00000    0.03282    0.04062 =
         0.04463    0.00449    0.00063    0.00848
C9    1    0.053891   -0.064646    0.350068    11.00000    0.04690    0.05848 =
         0.05366    0.01393    0.01240    0.01955
AFIX  43
H9    2    0.000647   -0.007263    0.351247    11.00000   -1.20000
AFIX   0
C10   1    0.028863   -0.162921    0.417021    11.00000    0.06061    0.07268 =
         0.05929    0.02260    0.01909    0.01949
AFIX  43
H10   2   -0.041618   -0.171486    0.462215    11.00000   -1.20000
AFIX   0
C11   1    0.107129   -0.248396    0.417609    11.00000    0.06503    0.05608 =
         0.06966    0.02561    0.00545    0.00943
AFIX  43
H11   2    0.090486   -0.313835    0.463576    11.00000   -1.20000
AFIX   0
C12   1    0.209543   -0.235928    0.349851    11.00000    0.06708    0.05854 =
         0.09913    0.02931    0.01772    0.02933
AFIX  43
H12   2    0.262824   -0.293272    0.349745    11.00000   -1.20000
AFIX   0
C13   1    0.234621   -0.138262    0.281165    11.00000    0.05089    0.05768 =
         0.08931    0.02570    0.02508    0.02411
AFIX  43
H13   2    0.303873   -0.131514    0.234660    11.00000   -1.20000
AFIX   0
C14   1    0.435284    1.201877    0.742744    11.00000    0.03824    0.06097 =
         0.06073    0.01869    0.00877    0.01718
C15   1    0.454108    1.121842    0.826688    11.00000    0.02665    0.04733 =
         0.05098    0.00978    0.00796    0.01259
C16   1    0.505465    1.176108    0.940857    11.00000    0.04665    0.05701 =
         0.05622    0.00822    0.00759    0.01349
AFIX  43
H16   2    0.520074    1.124958    0.997834    11.00000   -1.20000
AFIX   0
C17   1    0.534791    1.304661    0.970148    11.00000    0.07243    0.06367 =
         0.07908   -0.01052    0.00584    0.01297
AFIX  43
H17   2    0.567958    1.339466    1.046550    11.00000   -1.20000
AFIX   0
C18   1    0.514828    1.380834    0.886154    11.00000    0.08421    0.04824 =
         0.11550    0.00256    0.01827    0.01567
AFIX  43
H18   2    0.534871    1.467302    0.905994    11.00000   -1.20000
AFIX   0
C19   1    0.465376    1.330332    0.772750    11.00000    0.06984    0.05809 =
         0.10125    0.03479    0.01932    0.02676
AFIX  43
H19   2    0.452250    1.382644    0.716423    11.00000   -1.20000
AFIX   0
C20   1    0.313482    0.923256    0.789465    11.00000    0.03178    0.05014 =
         0.04033    0.01117    0.00384    0.01308
C21   1    0.287151    0.787835    0.745927    11.00000    0.03495    0.05026 =
         0.04026    0.00832    0.00038    0.01039
C22   1    0.374109    0.745049    0.676871    11.00000    0.04396    0.06136 =
         0.06268   -0.00312    0.00936    0.00689
AFIX  43
H22   2    0.448444    0.801210    0.658628    11.00000   -1.20000
AFIX   0
C23   1    0.350944    0.619554    0.635056    11.00000    0.07046    0.06842 =
         0.08016   -0.01524    0.01552    0.01857
AFIX  43
H23   2    0.410723    0.591546    0.590042    11.00000   -1.20000
AFIX   0
C24   1    0.240013    0.535453    0.659448    11.00000    0.07842    0.05113 =
         0.06622   -0.00128   -0.00641    0.01184
AFIX  43
H24   2    0.224810    0.451071    0.630861    11.00000   -1.20000
AFIX   0
C25   1    0.152884    0.576504    0.725546    11.00000    0.06457    0.05174 =
         0.06764    0.01393    0.00569    0.00184
AFIX  43
H25   2    0.077201    0.520173    0.741075    11.00000   -1.20000
AFIX   0
C26   1    0.176213    0.701672    0.769846    11.00000    0.04956    0.05518 =
         0.06235    0.01400    0.01501    0.01055
AFIX  43
H26   2    0.116808    0.728346    0.816209    11.00000   -1.20000
AFIX   0
I1    4    0.221068    0.372122    0.352293    11.00000    0.09510    0.07203 =
         0.05011    0.00788   -0.01240   -0.00014
I2    4    0.362812    1.125431    0.569378    11.00000    0.07503    0.11707 =
         0.05523    0.02980    0.00003    0.02581
N1    3    0.088462    0.111637    0.184804    11.00000    0.03070    0.04149 =
         0.05729    0.01371    0.00782    0.00942
N2    3    0.303260    0.086717    0.170011    11.00000    0.03341    0.06293 =
         0.07940    0.03033    0.01675    0.01855
AFIX  93
H2A   2    0.320876    0.146661    0.127097    11.00000   -1.20000
H2B   2    0.362422    0.046433    0.188419    11.00000   -1.20000
AFIX   0
N3    3    0.433219    0.990980    0.795599    11.00000    0.02814    0.04654 =
         0.05052    0.00938    0.00523    0.01174
N4    3    0.210126    0.968754    0.821864    11.00000    0.03166    0.05129 =
         0.08442    0.00375    0.01507    0.00896
AFIX  93
H4A   2    0.222235    1.046610    0.848231    11.00000   -1.20000
H4B   2    0.132251    0.919847    0.816113    11.00000   -1.20000
HKLF 4
REM  A in P-1
REM R1 =  0.0330 for   4076 Fo > 4sig(Fo)  and  0.0386 for all   4716 data
REM    289 parameters refined using      0 restraints
END
WGHT      0.0262      1.8720
REM Highest difference peak  0.939,  deepest hole -1.339,  1-sigma level  0.069
Q1    1   0.3899  1.2059  0.5865  11.00000  0.05    0.94
Q2    1   0.2297  0.2997  0.3577  11.00000  0.05    0.72
Q3    1   0.2621  0.3919  0.3021  11.00000  0.05    0.49
Q4    1   0.3437  1.1069  0.5302  11.00000  0.05    0.45
Q5    1   0.2302  0.4074  0.4035  11.00000  0.05    0.36
;
