# Supplementary material for: N-(2-Iodo­phen­yl)benzene­carbox­imid­amide
Source: Acta Crystallogr Sect E Struct Rep Online. 2012 Feb 17;68(Pt 3):o726. doi: 10.1107/S160053681200596X (PMC3295497; doi:10.1107/S160053681200596X)
Supplement: Supplementary file 2 [file e-68-0o726-Isup2.hkl]

# 
# h,k,l, Fc-squared, Fo-squared, sigma(Fo-squared) and status flag 
# 
data_I
_shelx_title ' A in P-1' 
_shelx_refln_list_code          4 
_shelx_F_calc_maximum      226.34 
_exptl_crystal_F_000       624.00 
_reflns_d_resolution_high  0.8255 
 
loop_ 
 _symmetry_equiv_pos_as_xyz 
 'x, y, z' 
 '-x, -y, -z' 
 
_cell_length_a    10.4110 
_cell_length_b    11.0240 
_cell_length_c    11.5340 
_cell_angle_alpha  95.501 
_cell_angle_beta   95.065 
_cell_angle_gamma 102.986 
 
_shelx_F_squared_multiplier     1.000 
 
loop_ 
 _refln_index_h 
 _refln_index_k 
 _refln_index_l 
 _refln_F_squared_calc 
 _refln_F_squared_meas 
 _refln_F_squared_sigma 
 _refln_observed_status 
   2   0   0     9029.75     9118.42    145.40 o 
   3   0   0     1974.92     2239.80     20.34 o 
   4   0   0      411.40      437.40     15.70 o 
   5   0   0     2120.16     2169.43     20.45 o 
   6   0   0       52.43       40.34      1.87 o 
   7   0   0     3562.92     3527.37     43.96 o 
   8   0   0       66.55       78.20      4.41 o 
   9   0   0      178.14      200.94      6.34 o 
  10   0   0       33.71       43.98      3.79 o 
  11   0   0       59.69       55.57      4.54 o 
  12   0   0       41.82       37.95      4.13 o 
 -12   1   0        0.85        5.14      4.47 o 
 -11   1   0       48.24       45.48      4.03 o 
 -10   1   0       24.90       25.16      3.98 o 
  -9   1   0        0.46        2.61      2.24 o 
  -8   1   0      953.93     1022.33     21.13 o 
  -7   1   0      363.28      372.18      5.62 o 
  -6   1   0     2902.29     2828.67     28.05 o 
  -5   1   0      607.43      565.71      6.74 o 
  -4   1   0     5650.28     5807.87     71.31 o 
  -3   1   0    14222.37    13905.82    172.38 o 
  -2   1   0     1352.50     1572.08     22.87 o 
  -1   1   0     1736.32     1955.92     31.04 o 
   1   1   0    19939.17    18233.30    284.18 o 
   2   1   0     4276.01     4734.49     51.30 o 
   3   1   0     6217.94     6030.07     65.33 o 
   4   1   0     2368.92     2320.88     21.52 o 
   5   1   0       42.53       46.17      1.66 o 
   6   1   0      378.53      385.43     18.05 o 
   7   1   0      111.28      126.03      6.57 o 
   8   1   0      514.12      497.71      9.87 o 
   9   1   0      101.36      104.94      5.18 o 
  10   1   0        8.27        8.99      2.86 o 
  11   1   0      109.45      118.53      5.92 o 
 -12   2   0      235.65      241.78     11.36 o 
 -10   2   0      714.76      697.85     12.46 o 
  -9   2   0      234.45      228.87      6.48 o 
  -8   2   0      271.62      277.61      5.19 o 
  -7   2   0       10.58       18.38      1.62 o 
  -6   2   0       77.34       76.38      3.67 o 
  -5   2   0     3567.42     3537.08     38.56 o 
  -4   2   0     4548.90     4659.52     75.85 o 
  -3   2   0    15337.83    15346.89    230.60 o 
  -2   2   0    30044.16    26792.82    289.54 o 
  -1   2   0      229.76      242.95      7.38 o 
   0   2   0      434.93      521.72      5.77 o 
   1   2   0      826.42      894.39     15.21 o 
   2   2   0     8312.10     8142.98    125.05 o 
   3   2   0    12977.83    13100.33    140.88 o 
   4   2   0     2729.81     2574.59     34.86 o 
   5   2   0     6549.36     6672.34     73.61 o 
   6   2   0      210.18      222.05      5.76 o 
   7   2   0       41.56       40.31      3.22 o 
   8   2   0       52.59       55.74      3.81 o 
   9   2   0      123.77      109.27      6.57 o 
  10   2   0      221.41      212.37      7.27 o 
  11   2   0        1.12        0.95      2.92 o 
 -12   3   0       79.04       85.56      8.05 o 
 -11   3   0        3.78        7.56      4.07 o 
 -10   3   0       26.25       20.71      4.34 o 
  -9   3   0      243.84      220.01      6.61 o 
  -8   3   0     1950.28     1891.71     19.47 o 
  -7   3   0        0.79        2.47      1.26 o 
  -6   3   0      965.32      977.23     10.89 o 
  -5   3   0       14.58       29.47      1.64 o 
  -4   3   0     1358.28     1342.31     13.31 o 
  -3   3   0    11429.67    11656.81    102.98 o 
  -2   3   0     5845.07     5891.59     51.93 o 
  -1   3   0    19140.67    18235.68    163.29 o 
   0   3   0      102.43       88.91      2.10 o 
   1   3   0     5412.13     5257.89     73.12 o 
   2   3   0      310.45      344.90      4.52 o 
   3   3   0     2905.73     3037.55     35.02 o 
   4   3   0     4407.81     4400.99     49.87 o 
   5   3   0     1405.70     1437.54     19.36 o 
   6   3   0     1697.77     1656.13     23.66 o 
   7   3   0       43.01       39.74      3.29 o 
   8   3   0       10.47       27.55      7.56 o 
   9   3   0       11.12        8.37      3.06 o 
  10   3   0       76.05       64.59      4.80 o 
  11   3   0      122.36       95.70      5.96 o 
 -12   4   0       12.55        9.21      4.29 o 
 -11   4   0        0.60       -1.48      3.40 o 
 -10   4   0       62.61       71.02      6.26 o 
  -9   4   0       20.93       46.40     13.19 o 
  -8   4   0      496.97      486.83      9.37 o 
  -7   4   0     2663.61     2637.37     25.64 o 
  -6   4   0      230.73      249.91      4.39 o 
  -5   4   0      540.16      454.81      6.06 o 
  -4   4   0       83.98       75.83      1.74 o 
  -3   4   0     2755.34     3025.27     40.84 o 
  -2   4   0     1848.73     1914.76     24.77 o 
  -1   4   0     1959.00     1963.64     18.77 o 
   0   4   0    17146.21    16629.21    148.12 o 
   1   4   0     1180.23     1290.17     13.18 o 
   2   4   0     3344.60     3208.17     73.71 o 
   3   4   0       17.64       28.66      1.58 o 
   4   4   0       86.38       92.35      3.83 o 
   5   4   0      994.71      998.12     15.10 o 
   6   4   0       49.18       55.47      4.41 o 
   7   4   0     1422.50     1388.88     20.55 o 
   8   4   0      139.41      136.80      5.99 o 
   9   4   0       74.06       92.96      5.41 o 
  10   4   0       48.43       60.28      4.91 o 
 -12   5   0        4.22        3.31      4.38 o 
 -11   5   0      109.98       97.81      7.33 o 
 -10   5   0      113.99      114.83      8.18 o 
  -9   5   0        0.68        2.46      2.31 o 
  -8   5   0      263.02      282.79     10.51 o 
  -7   5   0      322.79      295.35      7.33 o 
  -6   5   0     3110.83     3068.39     29.18 o 
  -5   5   0      472.94      520.85      5.59 o 
  -4   5   0     3967.43     3938.89     36.07 o 
  -3   5   0     2198.06     2373.08     22.62 o 
  -2   5   0       24.55       26.29      3.91 o 
  -1   5   0     4640.50     5072.60     45.70 o 
   0   5   0       68.49       78.90      2.61 o 
   1   5   0    10576.94    10700.28     93.64 o 
   2   5   0      848.69      851.14     11.68 o 
   3   5   0     2501.31     2511.71     24.29 o 
   4   5   0      312.43      305.47      7.17 o 
   5   5   0      238.12      234.46      9.71 o 
   6   5   0      145.37      116.99      5.52 o 
   7   5   0       31.39       25.74      3.31 o 
   8   5   0      207.88      199.40      7.32 o 
   9   5   0      123.67      116.09      6.11 o 
  10   5   0       19.42       27.39      5.84 o 
 -12   6   0        2.79        5.64      4.16 o 
 -11   6   0        0.40        0.04      3.89 o 
 -10   6   0      111.57      100.22      5.13 o 
  -9   6   0       90.07       96.82      7.18 o 
  -8   6   0        7.98       15.08      3.20 o 
  -7   6   0       65.33       62.82      3.98 o 
  -6   6   0       65.40       60.23      3.77 o 
  -5   6   0     3272.71     3388.82     31.99 o 
  -4   6   0      339.41      328.79      5.20 o 
  -3   6   0     4578.62     4616.21     42.18 o 
  -2   6   0     5300.65     5500.82     49.75 o 
  -1   6   0        3.53       10.62      1.52 o 
   0   6   0       19.01       28.64      1.94 o 
   1   6   0      781.50      809.09      9.95 o 
   2   6   0     1136.37     1080.03     12.35 o 
   3   6   0     1647.60     1592.58     29.79 o 
   4   6   0     2182.64     2237.06     29.05 o 
   5   6   0      462.32      470.83     10.18 o 
   6   6   0      146.56      156.77      6.39 o 
   7   6   0        9.38       25.08      3.65 o 
   8   6   0       40.40       31.84      6.40 o 
   9   6   0       35.58       37.37      4.83 o 
 -11   7   0       58.07       58.09      4.45 o 
 -10   7   0      113.56      116.51      5.77 o 
  -9   7   0       84.91       83.58      5.06 o 
  -8   7   0      544.34      557.21     11.26 o 
  -7   7   0        0.97        7.82      4.29 o 
  -6   7   0       96.05       93.05      4.43 o 
  -5   7   0        0.36        1.55      1.91 o 
  -4   7   0      787.89      750.74      9.45 o 
  -3   7   0      930.57      907.53     11.53 o 
  -2   7   0     1372.28     1378.89     16.89 o 
  -1   7   0     2975.60     3119.81     30.11 o 
   0   7   0      224.06      274.44      5.33 o 
   1   7   0      349.20      389.65      6.52 o 
   2   7   0      500.54      456.67      7.15 o 
   3   7   0        9.51        7.25      2.63 o 
   4   7   0      980.14      911.99     33.81 o 
   5   7   0       22.45       12.12      3.02 o 
   6   7   0      353.83      361.67      9.59 o 
   7   7   0        5.96        5.00      2.98 o 
   8   7   0       12.55       22.18      3.99 o 
 -11   8   0       30.54       38.51      4.12 o 
 -10   8   0       28.69       34.50      4.07 o 
  -9   8   0      188.81      168.21      9.39 o 
  -8   8   0      393.20      363.89      9.23 o 
  -7   8   0     1037.39     1017.94     16.56 o 
  -6   8   0       80.49       61.06      7.27 o 
  -5   8   0      392.83      458.33     12.84 o 
  -4   8   0       66.38       55.66      7.74 o 
  -3   8   0       22.77       12.64      2.79 o 
  -2   8   0     1025.92      958.83     12.29 o 
  -1   8   0      857.35      874.44     11.23 o 
   0   8   0     1366.07     1367.26     15.64 o 
   1   8   0       11.87       11.23      5.39 o 
   2   8   0      263.71      319.39      8.01 o 
   3   8   0       87.64      111.71      5.67 o 
   4   8   0        2.06       -0.23      2.81 o 
   5   8   0      277.28      209.95      7.40 o 
   6   8   0       93.96       80.91      5.46 o 
   7   8   0      185.85      198.73      7.96 o 
 -10   9   0       52.61       66.09      4.92 o 
  -9   9   0      115.69      113.54      6.03 o 
  -8   9   0        2.12        2.26      3.11 o 
  -7   9   0       64.90       82.26      5.01 o 
  -6   9   0       60.56       66.60      4.32 o 
  -5   9   0      124.61      124.45      5.45 o 
  -4   9   0      519.98      566.96     11.72 o 
  -3   9   0        0.68        2.83      2.29 o 
  -2   9   0        3.05       14.30      2.14 o 
  -1   9   0       34.27       12.05      3.02 o 
   0   9   0        0.09       -0.46      1.78 o 
   1   9   0      472.21      457.25      7.84 o 
   2   9   0      166.19      155.39      6.25 o 
   3   9   0      324.77      379.42     22.47 o 
   4   9   0       35.72       55.03      4.67 o 
   5   9   0       55.63       58.74      4.75 o 
   6   9   0       68.66       40.45      4.54 o 
 -10  10   0       22.88       26.16      4.04 o 
  -9  10   0      148.17      161.01      6.98 o 
  -8  10   0       29.33       21.14      3.67 o 
  -7  10   0       69.84       49.01      4.37 o 
  -6  10   0       84.99       85.11      7.27 o 
  -5  10   0      632.58      549.42     11.43 o 
  -4  10   0      114.57      118.86      5.33 o 
  -3  10   0      884.10      915.16     15.29 o 
  -2  10   0        7.73       14.91      3.02 o 
  -1  10   0      172.97      213.06      6.95 o 
   0  10   0        5.14       -1.05      2.51 o 
   1  10   0       17.12        8.61      2.94 o 
   2  10   0      345.36      294.79      8.57 o 
   3  10   0      241.60      196.80      7.27 o 
   4  10   0      126.65      148.32     10.42 o 
   5  10   0        1.90        7.95      3.67 o 
  -9  11   0        8.51       21.64     10.82 o 
  -8  11   0       71.54       88.28      5.67 o 
  -7  11   0       37.19       44.60      4.25 o 
  -6  11   0        0.85        5.18      2.92 o 
  -5  11   0        2.86        2.86      2.72 o 
  -4  11   0      282.70      215.02     13.48 o 
  -3  11   0       26.30       31.53      3.51 o 
  -2  11   0       11.01       16.68      3.11 o 
  -1  11   0       62.85       84.57      5.41 o 
   0  11   0       12.03       16.46      4.38 o 
   1  11   0       52.84       89.00      5.44 o 
   2  11   0       50.00       38.63      4.25 o 
   3  11   0       17.14        9.10      3.36 o 
   4  11   0       22.25       13.73      7.33 o 
  -7  12   0       81.27       83.30     12.03 o 
  -6  12   0       22.34       24.28      3.85 o 
  -5  12   0        6.10       14.11      3.24 o 
  -4  12   0        2.51       -2.07      2.70 o 
  -3  12   0        7.79       19.04      3.38 o 
  -2  12   0      141.63      101.24      5.35 o 
  -1  12   0       28.95       27.24      5.50 o 
   0  12   0      183.28      190.44     10.24 o 
   1  12   0       28.10       41.82      5.81 o 
   2  12   0       30.56       68.43      7.29 o 
  -5  13   0        0.00        0.89      4.47 o 
  -4  13   0      117.25      162.48      9.97 o 
  -3  13   0        1.06        5.32      4.29 o 
  -2  13   0       19.98       38.15      5.55 o 
   1 -13   1       20.31       46.69      6.08 o 
   2 -13   1       31.92       45.22      6.31 o 
   3 -13   1       31.08       41.04      6.10 o 
   4 -13   1        9.68        1.14      3.03 o 
   5 -13   1       28.92       27.19      4.13 o 
  -2 -12   1      122.79      135.60      9.62 o 
  -1 -12   1       18.34       16.82      5.28 o 
   0 -12   1      121.40       93.92      8.18 o 
   1 -12   1        5.53        4.38      4.43 o 
   2 -12   1       25.08        4.90      3.01 o 
   3 -12   1        4.07       17.62      3.44 o 
   4 -12   1        6.49       12.36      3.08 o 
   5 -12   1       56.80       62.71      4.72 o 
   6 -12   1        1.86        2.84      2.88 o 
   7 -12   1       39.93       29.76      4.08 o 
  -4 -11   1       30.81       17.82      3.69 o 
  -3 -11   1       25.41       34.70      5.48 o 
  -2 -11   1        0.80        0.71      2.98 o 
  -1 -11   1      236.50      285.39     11.90 o 
   0 -11   1       14.27       12.52      4.79 o 
   1 -11   1      167.62      164.55      6.32 o 
   2 -11   1        5.59        1.15      2.50 o 
   3 -11   1       91.97       65.28      4.44 o 
   4 -11   1       39.01       66.70      4.58 o 
   5 -11   1        2.72       -1.75      2.70 o 
   6 -11   1      132.73      153.73      6.71 o 
   7 -11   1       71.83       79.33      5.37 o 
   8 -11   1       24.78       23.85      3.74 o 
   9 -11   1       26.07       21.52      3.68 o 
  -5 -10   1      170.13      165.48      8.25 o 
  -4 -10   1       48.93       58.23      4.96 o 
  -3 -10   1       66.27       44.06      4.24 o 
  -2 -10   1        0.22        0.10      2.84 o 
  -1 -10   1       44.33       33.84      3.77 o 
   0 -10   1       24.21       64.85      4.36 o 
   1 -10   1      576.65      589.73     11.45 o 
   2 -10   1     1509.05     1536.82     22.03 o 
   3 -10   1      194.46      176.24      6.31 o 
   4 -10   1      762.21      690.02     16.91 o 
   5 -10   1        4.43       15.63      3.21 o 
   6 -10   1       77.22       96.05      5.43 o 
   7 -10   1      137.22      167.82      6.84 o 
   8 -10   1        4.64        5.57      3.09 o 
   9 -10   1       98.99       97.19      9.97 o 
  10 -10   1       46.03       44.41      4.51 o 
  -7  -9   1       86.60       77.37      5.93 o 
  -6  -9   1       42.79       61.81      5.15 o 
  -5  -9   1       32.91       44.44      4.56 o 
  -4  -9   1      419.19      427.10     10.59 o 
  -3  -9   1      121.98      139.28      6.20 o 
  -2  -9   1       38.54       31.97      7.63 o 
  -1  -9   1      280.56      234.63      7.03 o 
   0  -9   1      118.83      110.67      4.08 o 
   1  -9   1       80.86      130.17      4.23 o 
   2  -9   1      214.69      230.32      8.45 o 
   3  -9   1      432.14      463.88      9.83 o 
   4  -9   1       63.07       71.74      4.56 o 
   5  -9   1      669.27      692.40     16.17 o 
   6  -9   1      638.50      587.46     11.84 o 
   7  -9   1       80.07       78.99     10.31 o 
   8  -9   1        4.98       13.70      7.07 o 
   9  -9   1      101.83       77.17      5.06 o 
  10  -9   1        0.25        5.40      3.18 o 
  -8  -8   1      164.94      137.50      7.19 o 
  -7  -8   1       22.51       27.92      4.19 o 
  -6  -8   1        8.25        2.88      2.97 o 
  -5  -8   1      129.20      159.94      6.66 o 
  -4  -8   1       36.84       49.55      5.79 o 
  -3  -8   1      568.74      581.44     11.75 o 
  -2  -8   1     1878.83     1923.97     26.15 o 
  -1  -8   1      317.49      298.04      8.02 o 
   0  -8   1     2915.00     2816.75     52.57 o 
   1  -8   1      392.91      399.88      6.79 o 
   2  -8   1       90.06       57.64      3.00 o 
   3  -8   1      250.13      279.62      7.15 o 
   4  -8   1      445.89      478.28     21.69 o 
   5  -8   1      541.93      531.16     11.29 o 
   6  -8   1        5.25       12.41      2.74 o 
   7  -8   1      714.34      666.18     12.72 o 
   8  -8   1        7.41        9.05      2.74 o 
   9  -8   1       72.58       73.38      5.07 o 
  10  -8   1       67.09       56.28      5.84 o 
  11  -8   1       39.36       47.18      4.52 o 
  -8  -7   1        4.51       15.78      4.72 o 
  -7  -7   1        9.59        7.52      3.30 o 
  -6  -7   1      580.36      550.67     12.00 o 
  -5  -7   1       63.89       69.87      6.55 o 
  -4  -7   1      816.53      721.83     15.05 o 
  -3  -7   1       61.04       61.88      3.92 o 
  -2  -7   1      164.96      148.37      4.06 o 
  -1  -7   1     2557.99     2660.36     26.27 o 
   0  -7   1       47.71       48.64      3.02 o 
   1  -7   1     4498.94     4522.71     47.96 o 
   2  -7   1       10.80        6.05      1.47 o 
   3  -7   1     1161.52     1136.04     12.78 o 
   4  -7   1       11.16       16.76      2.64 o 
   5  -7   1        4.74       12.48      2.42 o 
   6  -7   1     1212.94     1256.70     18.55 o 
   7  -7   1        5.41        8.27      2.42 o 
   8  -7   1      374.90      390.80     10.42 o 
   9  -7   1      186.91      177.75     15.14 o 
  10  -7   1       26.93       19.39      3.16 o 
  11  -7   1       15.84       20.27      3.42 o 
  -9  -6   1       49.46       45.14      4.89 o 
  -8  -6   1        5.77        5.99      3.21 o 
  -7  -6   1      352.82      375.92      9.65 o 
  -6  -6   1       17.81       16.85      3.03 o 
  -5  -6   1     1219.75     1166.36     18.05 o 
  -4  -6   1       33.41       38.58      4.41 o 
  -3  -6   1     2146.25     2084.42     38.08 o 
  -2  -6   1        5.21        5.31      2.11 o 
  -1  -6   1      174.46      206.16      6.54 o 
   0  -6   1     3251.88     3374.62     40.50 o 
   1  -6   1      421.66      426.06      7.28 o 
   2  -6   1     6165.78     6242.50     62.84 o 
   3  -6   1     2518.11     2556.94     24.56 o 
   4  -6   1     1006.81     1033.78     11.40 o 
   5  -6   1       95.89      109.37      9.57 o 
   6  -6   1        0.19        5.81      2.02 o 
   7  -6   1      676.78      665.19     11.86 o 
   8  -6   1        9.92       14.29      6.40 o 
   9  -6   1      328.70      339.58      8.99 o 
  10  -6   1      150.48      140.96      8.18 o 
  11  -6   1        1.36        0.31      3.62 o 
  12  -6   1        2.87        2.59      4.56 o 
 -10  -5   1        0.33        1.06      4.27 o 
  -9  -5   1       39.93       40.03      6.73 o 
  -8  -5   1       41.90       39.07      3.93 o 
  -7  -5   1       30.61       24.96      3.30 o 
  -6  -5   1      283.07      295.05      7.86 o 
  -5  -5   1       42.70       51.51      6.04 o 
  -4  -5   1     2284.36     2211.72     28.12 o 
  -3  -5   1      689.90      683.76     12.70 o 
  -2  -5   1     2403.35     2492.80     23.93 o 
  -1  -5   1     6821.87     7146.88     63.42 o 
   0  -5   1      203.21      238.70      5.23 o 
   1  -5   1      409.24      370.02      5.33 o 
   2  -5   1      374.47      355.55      5.07 o 
   3  -5   1     4785.56     4837.78     43.57 o 
   4  -5   1     2783.88     2604.27     24.60 o 
   5  -5   1      548.88      599.17      8.57 o 
   6  -5   1      878.55      874.48     13.37 o 
   7  -5   1      247.48      276.18      6.93 o 
   8  -5   1      399.65      372.92      8.37 o 
   9  -5   1      104.98       86.01      5.79 o 
  10  -5   1      100.15      108.56      5.08 o 
  11  -5   1       68.30       75.94      7.11 o 
  12  -5   1        2.23       -2.19      4.16 o 
 -10  -4   1       12.36       13.61      3.79 o 
  -9  -4   1      319.88      321.48      9.03 o 
  -8  -4   1       47.05       55.48      4.22 o 
  -7  -4   1      587.93      570.90     15.30 o 
  -6  -4   1      109.88      108.59      5.41 o 
  -5  -4   1       35.72       42.93      3.15 o 
  -4  -4   1      103.36       81.22      4.65 o 
  -3  -4   1     5426.01     5489.02     54.94 o 
  -2  -4   1     7068.87     6878.79     73.45 o 
  -1  -4   1     4724.92     4976.01     44.50 o 
   0  -4   1    10026.97    10254.15     90.32 o 
   1  -4   1       30.30       40.20      2.19 o 
   2  -4   1      838.89      885.45     11.35 o 
   3  -4   1      308.86      290.30      8.18 o 
   4  -4   1     1851.86     1763.26     14.22 o 
   5  -4   1    10698.66    10921.28     95.35 o 
   6  -4   1      441.35      463.12      8.21 o 
   7  -4   1     2492.45     2633.47     51.52 o 
   8  -4   1       53.41       54.03      3.64 o 
   9  -4   1       15.92       13.75      2.86 o 
  10  -4   1       18.49       10.06      3.80 o 
  11  -4   1       19.23       24.91      4.83 o 
  12  -4   1       68.17       57.65      6.75 o 
 -11  -3   1        5.24        6.27      5.32 o 
 -10  -3   1        2.26        6.13      3.22 o 
  -9  -3   1      287.15      320.51      8.87 o 
  -8  -3   1      669.37      670.46     17.49 o 
  -7  -3   1      552.00      557.99     36.67 o 
  -6  -3   1     2609.15     2668.03     33.00 o 
  -5  -3   1       35.03       50.05      3.25 o 
  -4  -3   1      535.23      542.96      9.07 o 
  -3  -3   1      261.96      247.38      5.18 o 
  -2  -3   1     4338.36     4331.46     71.96 o 
  -1  -3   1    10391.35    10110.66     88.94 o 
   0  -3   1     5173.27     5470.72     48.22 o 
   1  -3   1    15313.78    14871.26    162.06 o 
   2  -3   1       12.65       17.29      1.28 o 
   3  -3   1     1292.90     1395.79     26.14 o 
   4  -3   1        0.92        7.00      2.85 o 
   5  -3   1     1790.27     1831.51     17.78 o 
   6  -3   1     3010.51     2896.95     27.24 o 
   7  -3   1       89.01       89.24      2.99 o 
   8  -3   1      563.46      574.22      7.99 o 
   9  -3   1       95.55       92.43      6.51 o 
  10  -3   1       48.95       34.12      5.28 o 
  11  -3   1        0.01       -5.46      3.80 o 
  12  -3   1        7.80       16.46      5.19 o 
 -11  -2   1        6.73        4.28      3.13 o 
 -10  -2   1       39.05       40.40      9.46 o 
  -9  -2   1       91.09       77.06      4.69 o 
  -8  -2   1        6.89       10.13      2.59 o 
  -7  -2   1     1000.33      987.87     23.84 o 
  -6  -2   1      215.73      231.35      5.92 o 
  -5  -2   1    14662.71    14746.86    158.62 o 
  -4  -2   1      592.47      558.76      8.76 o 
  -3  -2   1     7769.69     8203.49    121.94 o 
  -2  -2   1     2260.67     2398.03     39.96 o 
  -1  -2   1       31.05       25.64      2.19 o 
   0  -2   1    14032.10    13508.74    266.15 o 
   1  -2   1      162.96      192.94      4.74 o 
   2  -2   1    21881.64    21066.48    227.05 o 
   3  -2   1     3278.83     3363.94     30.06 o 
   4  -2   1     2590.96     2619.08     31.52 o 
   5  -2   1     1689.42     1776.03     18.73 o 
   6  -2   1      146.94      146.96      3.23 o 
   7  -2   1     1120.79     1069.92     11.94 o 
   8  -2   1      685.32      709.93      9.16 o 
   9  -2   1      575.20      567.55     10.57 o 
  10  -2   1     1815.60     1842.23     36.14 o 
  11  -2   1       28.83       41.41      5.64 o 
  12  -2   1       50.68       60.91      6.53 o 
 -12  -1   1        0.16       -2.56      2.76 o 
 -11  -1   1      109.34      127.14      6.17 o 
 -10  -1   1       73.00       72.88      4.79 o 
  -9  -1   1      481.45      476.92     15.54 o 
  -8  -1   1      247.55      215.59      6.41 o 
  -7  -1   1       18.80       22.05      5.46 o 
  -6  -1   1      322.57      292.05      6.47 o 
  -5  -1   1      209.17      278.90      8.01 o 
  -4  -1   1     6947.24     6773.61     73.54 o 
  -3  -1   1     5177.34     5056.93     55.04 o 
  -2  -1   1    29048.02    26613.21    593.56 o 
  -1  -1   1     4519.38     4824.41     95.42 o 
   1  -1   1     7390.75     7520.77     93.05 o 
   2  -1   1     8267.49     8462.29     75.31 o 
   3  -1   1     4638.77     4594.22     57.37 o 
   4  -1   1     4362.44     4530.93     52.71 o 
   5  -1   1     1396.65     1353.64     13.58 o 
   6  -1   1     1920.10     1949.07     19.05 o 
   7  -1   1       20.73       22.84      1.76 o 
   8  -1   1      523.49      513.04      9.60 o 
   9  -1   1        0.34       -2.57      2.11 o 
  10  -1   1      930.05      930.76     21.38 o 
  11  -1   1       82.09       83.86      7.02 o 
  12  -1   1        9.58        5.86      4.52 o 
 -12   0   1        0.82       -1.71      2.88 o 
 -11   0   1        0.13       -2.33      2.56 o 
 -10   0   1      348.93      357.47     16.08 o 
  -9   0   1      234.42      233.69      7.98 o 
  -8   0   1     1010.58      991.36     15.07 o 
  -7   0   1     1461.16     1378.49     26.48 o 
  -6   0   1      258.74      301.82      4.61 o 
  -5   0   1     1199.31     1334.14     13.38 o 
  -4   0   1      101.87      135.02      4.79 o 
  -3   0   1    28843.34    27696.07    299.82 o 
  -2   0   1    48329.11    39643.94    593.80 o 
  -1   0   1     4440.36     4706.01     74.11 o 
   1   0   1       37.14        3.71      1.00 o 
   2   0   1     2002.05     2314.01     20.93 o 
   3   0   1       12.37       11.23      0.75 o 
   4   0   1     2136.13     2130.87     25.21 o 
   5   0   1     9448.58     9780.74     85.39 o 
   6   0   1      407.25      396.41      5.62 o 
   7   0   1     2530.20     2623.00     31.89 o 
   8   0   1      318.81      338.70      7.76 o 
   9   0   1        5.65        6.27      4.16 o 
  10   0   1       12.59       15.45      3.00 o 
  11   0   1       36.30       29.72      7.00 o 
  12   0   1      144.01      123.57      8.81 o 
 -12   1   1        1.83        1.58      2.81 o 
 -11   1   1       51.39       46.28      3.94 o 
 -10   1   1       15.32       15.85      2.93 o 
  -9   1   1       30.91       33.89      4.67 o 
  -8   1   1      593.08      637.48     18.54 o 
  -7   1   1      200.36      200.25      5.37 o 
  -6   1   1     6516.19     6484.79     63.99 o 
  -5   1   1       47.36       63.44      5.09 o 
  -4   1   1    12640.30    13072.30    136.19 o 
  -3   1   1      906.07      954.78      9.53 o 
  -2   1   1    33446.54    30623.73    420.59 o 
  -1   1   1    10952.75    10926.16     95.63 o 
   0   1   1     3177.51     3163.83     50.31 o 
   1   1   1     3080.76     3100.33     35.36 o 
   2   1   1     5097.70     5445.21     48.34 o 
   3   1   1     4806.26     4947.78     43.68 o 
   4   1   1      216.37      244.30      5.12 o 
   5   1   1      183.66      146.08      2.97 o 
   6   1   1     1470.97     1406.79     14.52 o 
   7   1   1        0.00        0.78      1.88 o 
   8   1   1     1509.05     1568.07     21.89 o 
   9   1   1      460.49      466.20     13.08 o 
  10   1   1       34.15       45.68      4.34 o 
  11   1   1        0.81        1.73      3.03 o 
 -12   2   1       89.31      105.24      7.78 o 
 -11   2   1        4.53        3.00      2.59 o 
 -10   2   1      153.96      170.63      6.11 o 
  -9   2   1      102.43       91.29      4.61 o 
  -8   2   1      578.54      629.20      8.68 o 
  -7   2   1      146.86      152.65      3.70 o 
  -6   2   1      310.66      354.64      5.35 o 
  -5   2   1    23402.61    23081.00    391.57 o 
  -4   2   1      465.85      437.23      5.46 o 
  -3   2   1     4077.86     4128.62     36.67 o 
  -2   2   1      388.62      479.09      4.41 o 
  -1   2   1      159.17      191.68      2.56 o 
   0   2   1    15867.65    15496.92    137.54 o 
   1   2   1      249.52      195.72      2.74 o 
   2   2   1    24686.92    23788.37    333.71 o 
   3   2   1      650.59      660.02     23.79 o 
   4   2   1      854.79      785.45     10.68 o 
   5   2   1       88.24      137.01      9.77 o 
   6   2   1      131.89      128.03      4.67 o 
   7   2   1     1178.40     1185.82     17.57 o 
   8   2   1       20.59       17.18      5.55 o 
   9   2   1      512.84      537.39     11.25 o 
  10   2   1      120.40      122.15      5.80 o 
  11   2   1       12.01       14.29      4.41 o 
 -12   3   1      106.90      104.52      8.10 o 
 -11   3   1       81.39       95.75      7.74 o 
 -10   3   1      484.62      493.13     14.49 o 
  -9   3   1      361.21      362.03     18.76 o 
  -8   3   1     1940.71     1907.61     23.70 o 
  -7   3   1      144.83      140.50      3.59 o 
  -6   3   1      179.85      186.73      3.89 o 
  -5   3   1      159.10      180.26      3.58 o 
  -4   3   1     7961.30     7851.16    105.42 o 
  -3   3   1     2505.19     2507.48     19.53 o 
  -2   3   1    10071.96     9774.02    105.89 o 
  -1   3   1     5856.52     5823.47     51.29 o 
   0   3   1      821.15      801.81      8.49 o 
   1   3   1     3545.08     3760.49     33.76 o 
   2   3   1     2304.32     2359.64     21.94 o 
   3   3   1     9484.19     9476.83     83.21 o 
   4   3   1     2232.66     2222.38     21.27 o 
   5   3   1      297.83      269.37      6.44 o 
   6   3   1     1015.89     1062.48     15.96 o 
   7   3   1        9.60        9.48      3.09 o 
   8   3   1       19.24       11.59      2.86 o 
   9   3   1      220.71      193.03      6.92 o 
  10   3   1      102.44      115.88      6.55 o 
  11   3   1      169.25      170.27      7.65 o 
 -12   4   1       10.44       14.89      4.56 o 
 -11   4   1       18.23       16.64      4.34 o 
 -10   4   1      831.96      809.15     19.68 o 
  -9   4   1      180.77      184.89      5.82 o 
  -8   4   1     1127.59     1099.60     12.93 o 
  -7   4   1      672.14      635.09     11.65 o 
  -6   4   1      118.75      132.89      3.30 o 
  -5   4   1      409.75      490.58     10.72 o 
  -4   4   1       56.67       62.62      2.05 o 
  -3   4   1     7811.38     8106.46     71.03 o 
  -2   4   1     6241.99     6383.03     62.50 o 
  -1   4   1     6319.24     6322.50     55.79 o 
   0   4   1     4506.61     4404.41     39.65 o 
   1   4   1     2797.83     3017.73     32.73 o 
   2   4   1      157.90      204.93      6.40 o 
   3   4   1      521.78      484.05      6.28 o 
   4   4   1     2270.30     2202.73     21.42 o 
   5   4   1     3489.79     3458.03     41.32 o 
   6   4   1      127.22      121.99      5.09 o 
   7   4   1      803.26      847.65     14.76 o 
   8   4   1       24.83       30.73      6.80 o 
   9   4   1        9.35        2.32      3.02 o 
  10   4   1        1.40       -3.80      3.00 o 
 -12   5   1       12.37        8.36      4.61 o 
 -11   5   1       23.62       15.34      4.56 o 
 -10   5   1      108.95      101.89      5.09 o 
  -9   5   1      267.56      283.17      7.56 o 
  -8   5   1      301.55      327.90     11.90 o 
  -7   5   1      754.15      711.87      9.23 o 
  -6   5   1     2087.03     2078.76     17.45 o 
  -5   5   1      225.70      277.81      3.86 o 
  -4   5   1     1503.52     1576.99     16.49 o 
  -3   5   1      198.20      235.40      4.74 o 
  -2   5   1      162.44      146.52      3.73 o 
  -1   5   1     9704.24    10003.63     87.56 o 
   0   5   1        2.89       11.55      1.31 o 
   1   5   1     4469.95     4218.26     50.56 o 
   2   5   1       12.95       27.52      1.96 o 
   3   5   1      423.25      431.26      6.25 o 
   4   5   1       83.09       65.74      3.93 o 
   5   5   1      113.72      107.24      5.08 o 
   6   5   1     1266.94     1171.74     18.21 o 
   7   5   1        0.12        0.89      2.76 o 
   8   5   1      616.83      623.90     13.05 o 
   9   5   1       91.19       93.40      6.02 o 
  10   5   1       10.26       17.04      3.73 o 
 -12   6   1      118.42      132.20      8.63 o 
 -11   6   1        8.98       19.10      4.47 o 
 -10   6   1      104.27      107.33      5.47 o 
  -9   6   1       35.71       35.58      3.49 o 
  -8   6   1       30.40       40.79      4.99 o 
  -7   6   1      110.78      108.70      8.79 o 
  -6   6   1      289.52      270.53      5.06 o 
  -5   6   1     5067.73     5215.38     47.61 o 
  -4   6   1      274.12      287.90      6.86 o 
  -3   6   1      431.79      403.41      8.64 o 
  -2   6   1       42.52       63.52      2.68 o 
  -1   6   1        3.16        4.73      1.51 o 
   0   6   1     2477.66     2477.47     24.32 o 
   1   6   1       62.92       45.35      2.39 o 
   2   6   1     6231.80     6213.95     56.31 o 
   3   6   1      771.91      698.10     15.83 o 
   4   6   1     1359.08     1394.72     25.27 o 
   5   6   1       96.06      117.87      7.71 o 
   6   6   1       16.00       19.48      3.19 o 
   7   6   1      154.03      132.98      6.27 o 
   8   6   1       44.44       40.18      5.77 o 
   9   6   1      306.32      326.71     10.40 o 
 -11   7   1       91.06       95.72      5.47 o 
 -10   7   1        2.20        2.25      2.72 o 
  -9   7   1       98.47       88.09      5.12 o 
  -8   7   1       48.00       65.59      4.42 o 
  -7   7   1        0.18        0.78      2.03 o 
  -6   7   1      163.33      165.44      5.64 o 
  -5   7   1       10.25       11.16      1.78 o 
  -4   7   1     2720.07     2708.72     26.53 o 
  -3   7   1      759.34      795.84     10.22 o 
  -2   7   1     1243.37     1288.91     14.36 o 
  -1   7   1       29.29       30.95      2.18 o 
   0   7   1      227.15      238.93      4.99 o 
   1   7   1      813.44      754.01     12.82 o 
   2   7   1        3.53       -0.49      1.59 o 
   3   7   1      504.71      506.34     10.94 o 
   4   7   1       71.13       56.86      3.97 o 
   5   7   1       83.03      101.18      5.43 o 
   6   7   1       93.55      127.26      6.10 o 
   7   7   1       19.96       24.66      3.74 o 
   8   7   1       15.86        6.27      3.42 o 
 -11   8   1       19.17       24.44      3.72 o 
 -10   8   1      124.33      123.86      6.13 o 
  -9   8   1       76.49       84.03      5.14 o 
  -8   8   1      121.35      116.46      8.90 o 
  -7   8   1      266.94      279.45      7.72 o 
  -6   8   1        2.93        7.14      2.49 o 
  -5   8   1       32.71       50.65      3.54 o 
  -4   8   1       18.53       26.55      3.60 o 
  -3   8   1      607.45      562.52      8.28 o 
  -2   8   1      967.70      906.20     11.47 o 
  -1   8   1      682.30      742.88     10.06 o 
   0   8   1     1023.71     1104.98     13.36 o 
   1   8   1       37.58       55.50      3.09 o 
   2   8   1        7.88       -0.39      2.53 o 
   3   8   1      724.08      632.19     12.31 o 
   4   8   1      121.94      136.06      6.26 o 
   5   8   1      633.39      586.89     12.60 o 
   6   8   1       55.17       66.42      7.11 o 
   7   8   1      228.36      255.10      8.87 o 
 -10   9   1        6.90        8.32      4.41 o 
  -9   9   1       37.22       31.04      3.82 o 
  -8   9   1        1.93        0.78      4.41 o 
  -7   9   1       90.63       98.42      7.63 o 
  -6   9   1       81.25      100.60      6.15 o 
  -5   9   1      220.16      241.97      7.02 o 
  -4   9   1       32.72       56.34     11.99 o 
  -3   9   1       26.83       19.70      2.93 o 
  -2   9   1       36.34       35.17      2.61 o 
  -1   9   1      393.20      347.63      6.69 o 
   0   9   1        3.87        9.84      2.07 o 
   1   9   1     1246.01     1286.13     17.97 o 
   2   9   1        3.15        0.68      2.78 o 
   3   9   1       63.50       90.28      5.46 o 
   4   9   1      251.92      195.28      7.30 o 
   5   9   1        0.51       -1.10      2.87 o 
   6   9   1      152.50      144.44      7.08 o 
 -10  10   1        0.94        1.01      3.08 o 
  -9  10   1       24.20       16.46      3.87 o 
  -8  10   1       16.93       21.27      4.47 o 
  -7  10   1      234.28      211.14      7.25 o 
  -6  10   1      129.85      122.75      5.63 o 
  -5  10   1      139.51      138.41      5.82 o 
  -4  10   1       30.93       31.62      3.35 o 
  -3  10   1       58.32      107.90      5.19 o 
  -2  10   1        8.36        3.49      4.65 o 
  -1  10   1       35.66       18.55      2.48 o 
   0  10   1      551.10      444.85      8.03 o 
   1  10   1        0.09       -2.43      3.15 o 
   2  10   1      292.24      287.63      8.36 o 
   3  10   1       20.79       22.38      3.57 o 
   4  10   1       55.51       78.66      5.48 o 
   5  10   1        0.08       -4.07      3.04 o 
  -9  11   1       48.40       57.65      7.69 o 
  -8  11   1        5.80       -0.63      3.98 o 
  -7  11   1        0.14        3.09      4.34 o 
  -6  11   1       31.54       18.29      4.79 o 
  -5  11   1        0.34       -3.31      3.71 o 
  -4  11   1       34.94       30.64      5.23 o 
  -3  11   1       26.18       24.28      6.82 o 
  -2  11   1      102.08      134.51      5.77 o 
  -1  11   1      134.36      170.17      6.31 o 
   0  11   1       71.96      102.38      5.56 o 
   1  11   1       41.15       21.32      3.52 o 
   2  11   1       85.48       82.39      5.49 o 
   3  11   1       68.34       68.10      5.18 o 
   4  11   1       97.52      100.96      6.18 o 
  -7  12   1        4.47       -0.94      4.20 o 
  -6  12   1        1.91        0.31      3.85 o 
  -5  12   1        0.01       -1.16      4.03 o 
  -4  12   1       18.18       14.89      4.83 o 
  -3  12   1       64.40       58.01      6.31 o 
  -2  12   1      121.99      109.75      7.60 o 
   2  12   1        3.92        9.03      5.05 o 
  -4  13   1        4.07       22.09      4.92 o 
  -3  13   1       19.96       15.65      4.70 o 
  -2  13   1       11.62        3.22      4.03 o 
   0 -13   2        3.90       -1.48      4.16 o 
   1 -13   2       22.24       33.27      6.13 o 
   2 -13   2        0.30        0.18      4.03 o 
   3 -13   2       42.08       47.76      6.44 o 
   4 -13   2        0.83       -2.82      2.91 o 
   5 -13   2        5.18        0.40      2.86 o 
  -2 -12   2        2.91        6.40      4.70 o 
  -1 -12   2       85.80       80.01      7.74 o 
   0 -12   2        0.23       11.14      5.05 o 
   1 -12   2       15.62       16.50      5.28 o 
   2 -12   2       53.50       86.14      5.34 o 
   3 -12   2       36.45       45.11      4.31 o 
   4 -12   2       71.62       81.75      5.31 o 
   5 -12   2       24.15       19.74      3.50 o 
   6 -12   2       13.45        7.37      3.38 o 
   7 -12   2        7.25       -0.87      2.89 o 
  -4 -11   2        9.05       20.98      3.94 o 
  -3 -11   2       24.39       36.28      4.18 o 
  -2 -11   2       41.78       49.82      6.31 o 
  -1 -11   2      101.91      115.75      8.32 o 
   0 -11   2      124.84      115.79      8.68 o 
   1 -11   2       88.19       60.64      4.37 o 
   2 -11   2       26.57       33.92      4.03 o 
   3 -11   2        1.21       -0.07      2.62 o 
   4 -11   2       47.83       66.79      4.66 o 
   5 -11   2       48.72       65.06      4.77 o 
   6 -11   2      106.47       96.72      6.42 o 
   7 -11   2        3.37        0.62      2.89 o 
   8 -11   2        1.04        0.23      2.76 o 
   9 -11   2        0.12        0.62      3.00 o 
  -6 -10   2       25.34       22.20      4.25 o 
  -5 -10   2      198.79      180.59      7.82 o 
  -4 -10   2       91.70       84.29      5.49 o 
  -3 -10   2       56.68       30.15      3.90 o 
  -2 -10   2      213.74      255.36      7.97 o 
  -1 -10   2       28.52       43.73      3.84 o 
   0 -10   2      992.80     1090.17     17.12 o 
   1 -10   2      110.44      102.82      6.98 o 
   2 -10   2      720.36      651.97     12.45 o 
   3 -10   2      252.35      289.29     10.91 o 
   4 -10   2       18.70       33.41      3.73 o 
   5 -10   2       29.60       54.69      7.36 o 
   6 -10   2       97.08      112.72      5.66 o 
   7 -10   2      606.25      625.21     13.21 o 
   8 -10   2      211.42      186.57      9.15 o 
   9 -10   2       35.21       34.47      4.61 o 
  10 -10   2        9.00        5.92      3.87 o 
  -7  -9   2        5.22        4.67      3.73 o 
  -6  -9   2      125.32      155.81      7.20 o 
  -5  -9   2        0.26       -4.00      2.67 o 
  -4  -9   2      255.56      233.28      8.27 o 
  -3  -9   2        2.22        5.60      3.13 o 
  -2  -9   2      739.54      650.83     12.68 o 
  -1  -9   2      475.13      528.02     10.78 o 
   0  -9   2       52.21       43.15      3.66 o 
   1  -9   2      698.04      775.05     13.20 o 
   2  -9   2      476.50      478.88     12.46 o 
   3  -9   2      436.42      410.82      9.36 o 
   4  -9   2     1002.27      963.39     15.82 o 
   5  -9   2       90.44       99.54      5.25 o 
   6  -9   2       29.03       25.75      3.43 o 
   7  -9   2       46.95       52.47      4.20 o 
   8  -9   2       59.52       72.40     11.74 o 
   9  -9   2        7.47        0.47      2.82 o 
  10  -9   2       11.24       16.97      3.47 o 
  -8  -8   2       16.49       13.74      3.98 o 
  -7  -8   2        1.32        2.53      3.13 o 
  -6  -8   2       26.95       36.62      4.12 o 
  -5  -8   2       23.15       32.92      3.97 o 
  -4  -8   2      672.83      675.09     13.17 o 
  -3  -8   2      950.02      882.08     15.23 o 
  -2  -8   2     1240.88     1220.54     18.56 o 
  -1  -8   2     1198.49     1117.20     18.27 o 
   0  -8   2        8.47        0.86      1.85 o 
   1  -8   2      345.12      334.44      6.03 o 
   2  -8   2      754.10      808.36     13.33 o 
   3  -8   2      270.73      259.33      6.91 o 
   4  -8   2     2790.38     2830.22     35.10 o 
   5  -8   2     1538.35     1474.41     21.21 o 
   6  -8   2       68.77       68.51      4.34 o 
   7  -8   2        0.39       -2.52      2.28 o 
   8  -8   2        1.79       -0.41      2.45 o 
   9  -8   2      190.38      174.08      6.64 o 
  10  -8   2       12.90       11.41      3.29 o 
  11  -8   2        9.82       13.66      3.35 o 
  -8  -7   2       59.09       70.07     11.29 o 
  -7  -7   2       24.90       15.87      3.53 o 
  -6  -7   2      566.74      533.95     11.92 o 
  -5  -7   2       86.71       82.81      5.31 o 
  -4  -7   2       49.21       70.74      4.59 o 
  -3  -7   2      418.86      454.64      9.83 o 
  -2  -7   2     2190.64     2166.95     34.42 o 
  -1  -7   2     1201.13     1238.45     15.56 o 
   0  -7   2     1695.72     1678.05     21.45 o 
   1  -7   2     1198.69     1150.72     17.80 o 
   2  -7   2       14.30       11.22      1.56 o 
   3  -7   2       55.08       67.44      4.01 o 
   4  -7   2      588.56      574.19     12.70 o 
   5  -7   2     1442.75     1498.00     20.83 o 
   6  -7   2      848.52      833.18     13.98 o 
   7  -7   2        0.21        8.95      4.16 o 
   8  -7   2       46.32       56.90      4.05 o 
   9  -7   2      281.18      261.73      7.74 o 
  10  -7   2       22.87       23.21      3.53 o 
  11  -7   2        4.75       -1.78      2.35 o 
  -9  -6   2        3.88        3.59      3.23 o 
  -8  -6   2      117.79      106.79      6.02 o 
  -7  -6   2      250.11      250.12      7.97 o 
  -6  -6   2      365.74      318.68      8.69 o 
  -5  -6   2     1380.22     1339.06     26.36 o 
  -4  -6   2      152.42      141.87      5.34 o 
  -3  -6   2        1.26       -0.81      3.06 o 
  -2  -6   2      824.77      806.40     14.90 o 
  -1  -6   2     1606.23     1652.95     17.19 o 
   0  -6   2     3469.65     3327.50     68.76 o 
   1  -6   2        5.41        4.46      1.25 o 
   2  -6   2     3050.48     3061.73     28.83 o 
   3  -6   2        1.34       21.96      3.22 o 
   4  -6   2       63.67       60.95      3.43 o 
   5  -6   2      153.07      143.51      4.91 o 
   6  -6   2      627.65      689.29     11.89 o 
   7  -6   2     1498.15     1419.64     20.12 o 
   8  -6   2       76.12       61.67      7.69 o 
   9  -6   2      429.50      419.58      9.49 o 
  10  -6   2       93.49       91.39      4.98 o 
  11  -6   2        0.76        4.42      2.69 o 
 -10  -5   2       16.04       14.57      3.74 o 
  -9  -5   2       33.52       27.36      3.87 o 
  -8  -5   2       21.32       16.90      3.32 o 
  -7  -5   2       13.07       10.90      2.91 o 
  -6  -5   2      502.96      537.27     10.90 o 
  -5  -5   2      423.95      401.99      8.77 o 
  -4  -5   2     4393.81     4268.09     49.71 o 
  -3  -5   2      621.98      683.36     11.08 o 
  -2  -5   2     1322.13     1411.47     26.12 o 
  -1  -5   2      243.38      232.06      4.17 o 
   0  -5   2      223.52      283.06      4.59 o 
   1  -5   2    14715.53    14879.41    130.22 o 
   2  -5   2       74.79       52.01      4.52 o 
   3  -5   2    11032.91    11022.03    137.04 o 
   4  -5   2      742.48      715.69     11.92 o 
   5  -5   2        2.35        2.48      3.18 o 
   6  -5   2      104.91       89.05      4.61 o 
   7  -5   2       35.85       35.63      2.92 o 
   8  -5   2     1016.92      916.12     34.80 o 
   9  -5   2       21.63       19.76      4.87 o 
  10  -5   2      397.47      410.69      9.42 o 
  11  -5   2      132.75      138.29      8.90 o 
  12  -5   2        1.18       -1.48      4.34 o 
 -10  -4   2       68.82       80.47      5.50 o 
  -9  -4   2        0.67        3.00      4.32 o 
  -8  -4   2      261.78      234.13      7.85 o 
  -7  -4   2        0.40       -0.67      2.82 o 
  -6  -4   2       20.60       20.20      2.65 o 
  -5  -4   2      909.72      885.99     18.96 o 
  -4  -4   2       19.41       11.84      1.95 o 
  -3  -4   2     9042.36     9168.71    102.27 o 
  -2  -4   2     1797.24     1753.74     17.11 o 
  -1  -4   2     3115.27     3205.61     32.53 o 
   0  -4   2       92.72       93.11      2.33 o 
   1  -4   2       66.34       66.59      2.13 o 
   2  -4   2     7656.95     7558.60     80.91 o 
   3  -4   2     1227.33     1266.36     16.13 o 
   4  -4   2     7399.99     7548.84     81.35 o 
   5  -4   2     7265.60     7670.14     67.65 o 
   6  -4   2       20.22       27.57      2.32 o 
   7  -4   2      207.36      229.64      5.99 o 
   8  -4   2      187.42      196.43      5.80 o 
   9  -4   2       54.78       50.37      3.52 o 
  10  -4   2        5.96        2.01      3.40 o 
  11  -4   2      234.60      242.36     11.27 o 
  12  -4   2      143.98      135.16      9.08 o 
 -11  -3   2       26.72       30.44      4.56 o 
 -10  -3   2       36.66       35.81      7.69 o 
  -9  -3   2      476.56      477.71     10.87 o 
  -8  -3   2      177.69      182.00      6.42 o 
  -7  -3   2      830.92      849.66     14.09 o 
  -6  -3   2      866.84      820.29     13.12 o 
  -5  -3   2       98.02      107.02      4.07 o 
  -4  -3   2      378.57      309.43      6.33 o 
  -3  -3   2     2563.32     2615.34     35.82 o 
  -2  -3   2     4697.91     4611.40     41.05 o 
  -1  -3   2    15919.03    15602.54    392.25 o 
   0  -3   2     4978.08     5312.05     95.27 o 
   1  -3   2    11316.11    11858.46    129.93 o 
   2  -3   2       10.26        3.89      1.04 o 
   3  -3   2     5875.85     6142.25     66.02 o 
   4  -3   2     2335.99     2385.35     23.16 o 
   5  -3   2     4637.72     4780.54     42.89 o 
   6  -3   2     2482.08     2342.38     22.53 o 
   7  -3   2        1.07        5.89      3.64 o 
   8  -3   2     1026.84     1081.31     23.23 o 
   9  -3   2       38.22       42.13      3.22 o 
  10  -3   2        8.22       23.52      4.56 o 
  11  -3   2        4.93       10.06      4.61 o 
  12  -3   2        2.46        4.70      4.74 o 
 -11  -2   2        0.25       -1.48      3.01 o 
 -10  -2   2        1.10        2.27      2.64 o 
  -9  -2   2        5.50        3.13      2.42 o 
  -8  -2   2      847.65      843.00     14.17 o 
  -7  -2   2     1294.65     1285.80     27.39 o 
  -6  -2   2      937.19      972.41     37.28 o 
  -5  -2   2     2777.37     2792.12     33.13 o 
  -4  -2   2        7.59        7.17      1.40 o 
  -3  -2   2      576.82      598.67     12.61 o 
  -2  -2   2      255.09      239.41      3.18 o 
  -1  -2   2     6190.49     6296.29     73.76 o 
   0  -2   2    30807.26    28205.00    591.23 o 
   1  -2   2      295.58      316.20      7.67 o 
   2  -2   2    30216.20    28468.73    327.16 o 
   3  -2   2     2906.54     3164.34     28.48 o 
   4  -2   2        1.24        0.02      0.79 o 
   5  -2   2      796.26      791.57     22.63 o 
   6  -2   2      874.51      805.09      9.34 o 
   7  -2   2     3462.70     3503.11     40.33 o 
   8  -2   2       58.87       60.80      2.86 o 
   9  -2   2      793.60      815.50     19.46 o 
  10  -2   2       25.73       39.58      5.28 o 
  11  -2   2        7.08       -1.16      4.03 o 
 -12  -1   2        0.12       -1.56      2.74 o 
 -11  -1   2      165.09      164.39      6.65 o 
 -10  -1   2        1.82        2.58      2.56 o 
  -9  -1   2      123.98      124.58      7.29 o 
  -8  -1   2        3.87        0.69      4.29 o 
  -7  -1   2      638.17      649.30     10.99 o 
  -6  -1   2     1169.60     1063.31     23.30 o 
  -5  -1   2      693.44      721.63     10.71 o 
  -4  -1   2    11168.91    10900.89     95.11 o 
  -3  -1   2     2940.08     3008.78     27.12 o 
  -2  -1   2       27.87       32.58      1.07 o 
  -1  -1   2      171.12      178.01      2.82 o 
   0  -1   2      263.00      260.40      4.16 o 
   1  -1   2      371.71      415.98      7.87 o 
   2  -1   2      407.21      407.58      4.85 o 
   3  -1   2    12945.90    12731.69    112.83 o 
   4  -1   2     3497.15     3676.17     33.13 o 
   5  -1   2      444.28      441.37      7.62 o 
   6  -1   2      199.57      230.21      4.16 o 
   7  -1   2      111.07       93.89      3.11 o 
   8  -1   2     2355.65     2332.50     29.24 o 
   9  -1   2       68.39       68.99      4.30 o 
  10  -1   2      196.46      217.27      9.93 o 
  11  -1   2       24.82       30.64      5.23 o 
  12  -1   2        8.61        1.88      4.11 o 
 -12   0   2       31.64       39.92      4.14 o 
 -11   0   2        6.44       10.24      2.95 o 
 -10   0   2      625.18      625.04     13.17 o 
  -9   0   2       84.49       76.61      4.66 o 
  -8   0   2     1217.89     1216.11     30.28 o 
  -7   0   2      791.64      793.11     12.41 o 
  -6   0   2       16.13       11.37      2.15 o 
  -5   0   2    10710.67    10937.80     95.49 o 
  -4   0   2        6.19        3.06      1.45 o 
  -3   0   2    22355.10    21754.27    192.05 o 
  -2   0   2     1775.90     1724.64     15.77 o 
  -1   0   2     1241.05     1207.36     13.72 o 
   0   0   2     3194.74     3488.80     54.21 o 
   1   0   2        3.55       -1.78      1.19 o 
   2   0   2    31675.13    28725.57    666.82 o 
   3   0   2      433.50      485.83      5.67 o 
   4   0   2    11011.65    10926.69     95.90 o 
   5   0   2     5180.19     5441.60     48.59 o 
   6   0   2      514.78      503.44      6.74 o 
   7   0   2      489.14      531.73      7.40 o 
   8   0   2      263.38      247.53      6.86 o 
   9   0   2      421.75      373.30      8.81 o 
  10   0   2      289.84      293.24      8.25 o 
  11   0   2       36.09       48.26      6.13 o 
 -12   1   2        3.62        2.91      2.77 o 
 -11   1   2        0.22        3.24      6.13 o 
 -10   1   2      195.55      192.84      6.45 o 
  -9   1   2      160.17      164.29      9.95 o 
  -8   1   2        1.79        3.87      2.13 o 
  -7   1   2     3186.49     3206.51     30.30 o 
  -6   1   2     2015.54     2053.15     20.10 o 
  -5   1   2     1111.76     1129.64     11.86 o 
  -4   1   2     9757.95    10098.53     88.71 o 
  -3   1   2     1209.61     1268.84     12.21 o 
  -2   1   2     4654.73     4688.13     41.13 o 
  -1   1   2     4592.42     4576.83     47.08 o 
   0   1   2       40.90       61.73      1.90 o 
   1   1   2    17492.62    16688.21    147.53 o 
   2   1   2      348.18      351.98      5.46 o 
   3   1   2      261.54      262.59      3.75 o 
   4   1   2      488.56      537.48      6.54 o 
   5   1   2     5733.47     5781.14     51.66 o 
   6   1   2     3603.57     3711.19     34.51 o 
   7   1   2       51.93       44.60      6.69 o 
   8   1   2      877.86      953.17     15.29 o 
   9   1   2        5.91        3.67      2.61 o 
  10   1   2       27.46       17.18      3.11 o 
  11   1   2       66.57       63.48      4.75 o 
 -12   2   2        2.26        0.94      3.80 o 
 -11   2   2        2.84        0.21      2.48 o 
 -10   2   2       13.28       12.78      2.78 o 
  -9   2   2        7.22        8.95      2.82 o 
  -8   2   2      827.43      838.16     16.74 o 
  -7   2   2     2626.16     2676.61     25.86 o 
  -6   2   2     1600.95     1632.71     16.61 o 
  -5   2   2     1533.98     1498.56     15.13 o 
  -4   2   2      200.64      205.42      3.42 o 
  -3   2   2     2135.48     2386.51     21.86 o 
  -2   2   2      661.56      703.02      6.14 o 
  -1   2   2     5097.53     5136.34     55.41 o 
   0   2   2    51231.44    44695.87    478.65 o 
   1   2   2     5444.37     5504.55     48.63 o 
   2   2   2     9020.33     8747.64     77.28 o 
   3   2   2       31.68       47.61      4.42 o 
   4   2   2       33.90       26.11      1.72 o 
   5   2   2      588.93      591.32      8.56 o 
   6   2   2      408.33      378.36      7.98 o 
   7   2   2     2937.64     2997.40     37.03 o 
   8   2   2       17.24       17.82      3.67 o 
   9   2   2      486.45      519.03     11.13 o 
  10   2   2        2.71        4.35      2.78 o 
  11   2   2        7.93        5.37      3.34 o 
 -12   3   2        4.44        4.16      3.80 o 
 -11   3   2      240.28      239.36     10.55 o 
 -10   3   2       66.19       70.98      4.52 o 
  -9   3   2      953.47      925.56     14.44 o 
  -8   3   2      270.46      267.62      6.62 o 
  -7   3   2     1469.92     1566.53     16.54 o 
  -6   3   2     4744.83     4892.91     44.44 o 
  -5   3   2     1933.51     2045.61     19.91 o 
  -4   3   2     8210.91     8055.04     70.57 o 
  -3   3   2      527.35      510.85      5.67 o 
  -2   3   2     1608.49     1529.14     14.59 o 
  -1   3   2     2263.89     2549.23     75.65 o 
   0   3   2     3970.63     4203.02     47.72 o 
   1   3   2    10974.24    11055.33     97.65 o 
   2   3   2        0.04        0.78      0.97 o 
   3   3   2     8424.93     8192.72     71.98 o 
   4   3   2     1497.21     1542.30     20.17 o 
   5   3   2      380.62      373.89     10.20 o 
   6   3   2        0.27        1.32      2.20 o 
   7   3   2        2.35        2.17      2.33 o 
   8   3   2      433.28      414.80      9.61 o 
   9   3   2       51.73       51.12      4.19 o 
  10   3   2       40.83       50.42      4.59 o 
 -12   4   2       14.41       18.92      5.10 o 
 -11   4   2       11.17       14.00      4.47 o 
 -10   4   2      570.22      547.33     15.39 o 
  -9   4   2       36.24       35.91      2.65 o 
  -8   4   2        0.83        5.23      4.07 o 
  -7   4   2       47.90       45.60      2.52 o 
  -6   4   2      262.40      265.05      4.76 o 
  -5   4   2     1433.99     1464.50     19.59 o 
  -4   4   2       51.88       58.86      2.12 o 
  -3   4   2     9615.01     9644.76     84.09 o 
  -2   4   2     1741.90     1739.39     27.24 o 
  -1   4   2     1485.83     1491.07     14.70 o 
   0   4   2     1115.10     1133.08     11.80 o 
   1   4   2      920.47     1034.19     11.01 o 
   2   4   2     1718.09     1705.62     20.01 o 
   3   4   2      923.31      933.69     10.47 o 
   4   4   2     3463.86     3415.58     32.05 o 
   5   4   2     1953.18     1966.66     25.73 o 
   6   4   2      772.19      800.28     13.72 o 
   7   4   2       16.04       34.71      3.60 o 
   8   4   2       26.95       24.03      3.48 o 
   9   4   2      132.64      121.12      6.17 o 
  10   4   2       95.56       81.41      6.57 o 
 -12   5   2        0.25        4.43      4.38 o 
 -11   5   2       15.90       19.99      4.79 o 
 -10   5   2        0.71        2.56      2.33 o 
  -9   5   2      376.16      357.25      9.71 o 
  -8   5   2      525.73      545.78      8.10 o 
  -7   5   2      566.75      538.05      7.76 o 
  -6   5   2      985.12     1009.43      9.81 o 
  -5   5   2       34.52       31.88      1.59 o 
  -4   5   2     1514.63     1573.19     23.97 o 
  -3   5   2     2697.81     2893.54     30.11 o 
  -2   5   2     5805.30     5836.61     52.08 o 
  -1   5   2      974.40      798.16     10.08 o 
   0   5   2     3096.54     3205.82     29.99 o 
   1   5   2     1454.38     1349.96     14.27 o 
   2   5   2       48.37       41.33      2.14 o 
   3   5   2      357.30      349.89      5.59 o 
   4   5   2      810.09      765.11     12.66 o 
   5   5   2      772.12      799.51     17.02 o 
   6   5   2     1335.56     1340.79     26.92 o 
   7   5   2        2.20        6.17      2.96 o 
   8   5   2       43.13       70.55      9.32 o 
   9   5   2      104.83       99.92      6.10 o 
 -12   6   2       22.75       25.98      5.37 o 
 -11   6   2        3.46        4.56      3.98 o 
 -10   6   2        1.82        0.09      2.38 o 
  -9   6   2      133.61      130.18      5.40 o 
  -8   6   2      383.93      389.45      8.74 o 
  -7   6   2      716.85      734.79      8.10 o 
  -6   6   2      196.26      191.87      4.30 o 
  -5   6   2      765.54      767.38      9.61 o 
  -4   6   2       90.94      106.26      3.22 o 
  -3   6   2      577.29      648.71      8.31 o 
  -2   6   2      279.15      266.15      4.77 o 
  -1   6   2     2077.23     2071.38     20.73 o 
   0   6   2     3687.97     3535.19     33.35 o 
   1   6   2      454.35      492.31      7.19 o 
   2   6   2     2394.33     2494.01     24.75 o 
   3   6   2        0.17        1.52      1.51 o 
   4   6   2       10.50        7.20      3.69 o 
   5   6   2       89.68       71.95      6.33 o 
   6   6   2      382.92      393.98      9.68 o 
   7   6   2      614.68      575.05     12.32 o 
   8   6   2        0.35        2.97      5.66 o 
   9   6   2       10.03       17.93      3.91 o 
 -11   7   2        5.62       10.10      3.24 o 
 -10   7   2        8.85        4.01      3.76 o 
  -9   7   2       72.01       63.54      4.41 o 
  -8   7   2        0.23       -0.31      2.35 o 
  -7   7   2      158.33      161.12      5.65 o 
  -6   7   2      857.03      838.15     13.92 o 
  -5   7   2       24.47       28.16      3.20 o 
  -4   7   2      974.79      981.28     11.71 o 
  -3   7   2       11.55       12.93      3.83 o 
  -2   7   2      468.59      538.90      7.77 o 
  -1   7   2      307.16      282.84      6.38 o 
   0   7   2      125.42      131.93      3.87 o 
   1   7   2     1975.23     1916.61     26.66 o 
   2   7   2      117.69      164.02      8.81 o 
   3   7   2     1806.60     1891.46     25.70 o 
   4   7   2       15.27       14.29      2.92 o 
   5   7   2      518.71      584.89     12.05 o 
   6   7   2      122.12       82.62      5.19 o 
   7   7   2       22.05       20.38      3.60 o 
   8   7   2      106.72       82.73      7.76 o 
 -11   8   2        1.96        2.75      3.00 o 
 -10   8   2       43.70       53.03      4.47 o 
  -9   8   2        0.59        0.65      3.76 o 
  -8   8   2        4.21       10.85      4.05 o 
  -7   8   2       12.54        6.68      2.57 o 
  -6   8   2      358.21      322.55     10.15 o 
  -5   8   2      988.86      939.77     16.01 o 
  -4   8   2       52.46       61.11      7.73 o 
  -3   8   2     1863.83     1891.47     28.66 o 
  -2   8   2      293.29      279.50      5.64 o 
  -1   8   2      244.53      305.75      5.98 o 
   0   8   2        0.46        8.07      1.96 o 
   1   8   2       97.56       98.39      3.91 o 
   2   8   2      308.97      271.01      7.58 o 
   3   8   2      359.69      286.18      8.03 o 
   4   8   2      926.11      967.96     16.70 o 
   5   8   2       74.73       72.09      7.69 o 
   6   8   2      189.15      213.90      7.86 o 
   7   8   2       19.64        9.54      3.68 o 
 -10   9   2        0.85       -2.24      4.25 o 
  -9   9   2       22.14       25.72      5.37 o 
  -8   9   2       24.93       23.79      5.10 o 
  -7   9   2      147.64      148.46      5.92 o 
  -6   9   2      238.40      270.70     11.47 o 
  -5   9   2       51.57       59.60      4.65 o 
  -4   9   2       24.98       10.79      2.55 o 
  -3   9   2       19.44       14.20      2.23 o 
  -2   9   2      781.25      784.10     10.91 o 
  -1   9   2      535.22      526.91      8.53 o 
   0   9   2      223.75      298.29      6.31 o 
   1   9   2       87.46      128.52      4.50 o 
   2   9   2      359.42      367.41      9.25 o 
   3   9   2        8.01        3.49      3.71 o 
   4   9   2      110.08       81.30      7.04 o 
   5   9   2      101.03       96.59     11.29 o 
   6   9   2       56.65       65.14      5.68 o 
 -10  10   2        0.09       -2.01      4.56 o 
  -9  10   2       18.22        7.56      4.79 o 
  -8  10   2       69.94       57.34      6.75 o 
  -7  10   2       26.80       27.82      5.41 o 
  -6  10   2      102.23      107.70      8.54 o 
  -5  10   2       66.61       85.60      7.65 o 
  -4  10   2        2.60        4.87      3.80 o 
  -3  10   2        1.82        0.89      3.22 o 
  -2  10   2      245.60      187.93      6.61 o 
  -1  10   2      242.59      247.33      7.50 o 
   0  10   2      447.95      391.41      9.42 o 
   1  10   2       65.16      100.23      7.78 o 
   2  10   2       94.75      127.11      9.30 o 
   3  10   2       72.01       63.06      6.98 o 
   4  10   2       10.89       29.79      6.17 o 
   5  10   2       54.23       46.33      7.33 o 
  -9  11   2       14.43       10.42      5.23 o 
  -8  11   2        3.14        4.03      4.16 o 
  -6  11   2        2.97        8.32      4.65 o 
  -5  11   2        0.12       -0.13      3.85 o 
  -4  11   2      185.03      185.34      9.88 o 
  -3  11   2       56.50       53.00      6.31 o 
  -2  11   2       23.31       55.01      5.90 o 
  -1  11   2        1.12       -0.18      2.55 o 
   0  11   2       54.46       78.04      7.33 o 
   1  11   2      121.58      118.34      9.03 o 
   2  11   2        4.96       -0.72      4.52 o 
   3  11   2      121.23      128.54      9.88 o 
  -7  12   2        3.99       11.09      4.83 o 
  -5  12   2       37.02       26.52      5.77 o 
  -4  12   2        7.06        0.94      3.94 o 
  -3  12   2      116.03       98.39      7.74 o 
  -2  12   2        1.62        0.13      3.80 o 
  -1  12   2       55.21       91.86      7.16 o 
   1  12   2        1.43        4.43      4.70 o 
   1 -13   3       67.20       69.10      7.47 o 
   2 -13   3        6.34        6.40      4.92 o 
   3 -13   3       27.13       21.99      5.52 o 
   4 -13   3        4.35        5.87      4.07 o 
  -2 -12   3        9.93       13.06      5.46 o 
  -1 -12   3        8.43        2.28      4.43 o 
   0 -12   3       30.29       54.07      6.62 o 
   1 -12   3        2.88        0.09      4.52 o 
   2 -12   3      169.51      206.27      7.34 o 
   3 -12   3       47.49       46.59      5.37 o 
   4 -12   3      162.08      135.20      6.31 o 
   5 -12   3       53.51       35.30      4.33 o 
   6 -12   3       18.67       11.78      3.54 o 
   7 -12   3        0.60        1.19      4.43 o 
  -4 -11   3       79.66       99.73      6.13 o 
  -3 -11   3        1.69       -1.48      4.65 o 
  -2 -11   3      198.46      197.10     11.05 o 
  -1 -11   3       22.03       22.72      5.28 o 
   0 -11   3       55.41       42.80      5.95 o 
   1 -11   3       33.89       69.70      4.76 o 
   2 -11   3        2.36        1.16      2.59 o 
   3 -11   3      150.21      183.59      7.80 o 
   4 -11   3        9.13        4.12      2.85 o 
   5 -11   3      163.00      164.10     10.33 o 
   6 -11   3       25.14       16.60      3.41 o 
   7 -11   3        1.25       -2.30      2.78 o 
   8 -11   3       17.49        6.04      3.29 o 
  -5 -10   3        2.85       -2.04      3.17 o 
  -4 -10   3       78.00       68.05      5.20 o 
  -3 -10   3      165.72      209.51      7.69 o 
  -2 -10   3      200.00      220.58      7.46 o 
  -1 -10   3      477.24      502.30     16.37 o 
   0 -10   3      255.13      246.85      7.40 o 
   1 -10   3      274.70      249.83      7.42 o 
   2 -10   3      159.20       93.47      5.33 o 
   3 -10   3        0.59       -1.38      2.48 o 
   4 -10   3      579.67      664.19     20.80 o 
   5 -10   3      188.46      184.87      6.91 o 
   6 -10   3        3.24       -1.51      2.75 o 
   7 -10   3       58.71       45.55      4.32 o 
   8 -10   3        0.09       -0.85      2.90 o 
   9 -10   3       13.66       10.50      3.54 o 
  -7  -9   3       23.42       23.06      4.49 o 
  -6  -9   3       61.21       64.68      5.34 o 
  -5  -9   3       99.44       68.10      5.10 o 
  -4  -9   3      144.66      110.92      7.63 o 
  -3  -9   3      126.86      117.74      6.71 o 
  -2  -9   3        5.58        4.53      5.75 o 
  -1  -9   3       55.59       72.14      5.03 o 
   0  -9   3      527.72      546.33     10.67 o 
   1  -9   3      597.62      665.60     48.53 o 
   2  -9   3       89.90       82.29      4.71 o 
   3  -9   3      457.52      399.09      9.22 o 
   4  -9   3      252.52      228.03      7.15 o 
   5  -9   3        0.13        6.92      8.01 o 
   6  -9   3      408.47      391.51      9.68 o 
   7  -9   3       42.66       55.18      4.24 o 
   8  -9   3      189.91      166.65      6.72 o 
   9  -9   3        2.29        3.38      2.81 o 
  10  -9   3       82.07       79.70      5.43 o 
  -8  -8   3        0.14        0.16      4.79 o 
  -7  -8   3       68.57       84.97      7.38 o 
  -6  -8   3        0.50        0.90      3.11 o 
  -5  -8   3      540.11      535.52     18.31 o 
  -4  -8   3       63.40       49.24      4.32 o 
  -3  -8   3      263.77      237.68      7.46 o 
  -2  -8   3      599.65      606.07     18.76 o 
  -1  -8   3       42.79       61.15      3.35 o 
   0  -8   3       55.31       81.87      3.45 o 
   1  -8   3      593.22      631.27     11.46 o 
   2  -8   3     4915.43     4989.71     57.28 o 
   3  -8   3      224.18      210.41     17.93 o 
   4  -8   3      971.33      954.44     15.47 o 
   5  -8   3       11.11        8.38      3.82 o 
   6  -8   3       20.62       21.21      2.94 o 
   7  -8   3       31.95       32.28      3.43 o 
   8  -8   3       28.62       36.79      3.65 o 
   9  -8   3      131.97      120.80      5.90 o 
  10  -8   3        1.44        4.15      2.95 o 
  11  -8   3       18.50       27.62      4.00 o 
  -8  -7   3      163.44      164.33     19.21 o 
  -7  -7   3      337.10      295.05     11.58 o 
  -6  -7   3       92.60      104.92      5.98 o 
  -5  -7   3      209.55      202.38      6.97 o 
  -4  -7   3     2623.76     2631.68     34.01 o 
  -3  -7   3        4.73        2.17      2.43 o 
  -2  -7   3     2582.05     2476.20     38.53 o 
  -1  -7   3      728.19      771.39     11.78 o 
   0  -7   3      267.42      260.35      5.11 o 
   1  -7   3        0.14       -0.40      1.30 o 
   2  -7   3      380.17      426.58      8.65 o 
   3  -7   3     2348.56     2533.71     31.39 o 
   4  -7   3       97.39       75.76      4.74 o 
   5  -7   3     1328.78     1381.57     33.30 o 
   6  -7   3      855.86      814.10     13.93 o 
   7  -7   3        6.51        3.44      2.27 o 
   8  -7   3       45.95       49.80      8.99 o 
   9  -7   3        3.49       -1.70      3.20 o 
  10  -7   3       26.94       27.44      3.58 o 
  11  -7   3       89.79       61.99      4.69 o 
  -9  -6   3       32.92       47.17      4.71 o 
  -8  -6   3      395.27      382.94     17.02 o 
  -7  -6   3       30.95       39.40      4.00 o 
  -6  -6   3      197.80      172.65      6.60 o 
  -5  -6   3       77.69       85.22      4.81 o 
  -4  -6   3       10.60       13.90      2.61 o 
  -3  -6   3     1904.72     1882.71     35.33 o 
  -2  -6   3      489.05      491.61      7.05 o 
  -1  -6   3     4842.30     4975.22     45.56 o 
   0  -6   3     2950.31     2980.78     28.47 o 
   1  -6   3     1815.24     1967.51     19.61 o 
   2  -6   3      101.42      101.63      5.41 o 
   3  -6   3        3.71       12.17      2.75 o 
   4  -6   3     1887.37     1906.07     34.46 o 
   5  -6   3      447.67      423.19      8.54 o 
   6  -6   3      648.55      644.65     11.43 o 
   7  -6   3     1619.08     1499.34     22.97 o 
   8  -6   3       56.43       65.18      4.20 o 
   9  -6   3       60.03       70.79      4.46 o 
  10  -6   3        0.11       -0.28      2.30 o 
  11  -6   3       90.45       95.52      5.44 o 
 -10  -5   3        0.07       -3.30      4.16 o 
  -9  -5   3        0.66       -1.73      2.96 o 
  -8  -5   3        7.13       13.55      3.11 o 
  -7  -5   3      602.15      573.57     11.94 o 
  -6  -5   3     1397.99     1411.94     20.77 o 
  -5  -5   3      257.25      263.88      7.06 o 
  -4  -5   3     1239.83     1277.08     18.29 o 
  -3  -5   3        0.31        0.03      1.65 o 
  -2  -5   3       91.25       77.85      6.85 o 
  -1  -5   3     4497.92     4848.18     43.93 o 
   0  -5   3     4485.55     4692.43     42.50 o 
   1  -5   3     9963.85    10170.00    133.71 o 
   2  -5   3      341.61      390.41      7.29 o 
   3  -5   3     2533.01     2592.35     43.47 o 
   4  -5   3      347.36      364.96      8.16 o 
   5  -5   3       32.61       28.23      2.42 o 
   6  -5   3      349.49      292.60      9.06 o 
   7  -5   3      167.54      172.90      5.47 o 
   8  -5   3      822.21      786.84     21.74 o 
   9  -5   3       80.70       72.04      4.21 o 
  10  -5   3       59.84       77.53      6.69 o 
  11  -5   3       37.86       54.38      6.57 o 
 -10  -4   3      168.22      161.37      7.00 o 
  -9  -4   3       74.52       66.26      4.71 o 
  -8  -4   3       34.18       32.08      3.63 o 
  -7  -4   3       76.48       71.08      5.08 o 
  -6  -4   3      567.71      584.84     11.12 o 
  -5  -4   3     3892.93     3802.30     44.84 o 
  -4  -4   3        1.76        2.81      1.70 o 
  -3  -4   3     8730.16     9014.68    141.18 o 
  -2  -4   3       33.55       39.91      1.78 o 
  -1  -4   3      108.82      134.10      5.88 o 
   0  -4   3     1431.80     1352.68     13.57 o 
   1  -4   3     5057.41     5496.01     55.05 o 
   2  -4   3    14616.37    14432.92    154.10 o 
   3  -4   3      646.66      658.89      9.82 o 
   4  -4   3     4121.92     4140.20     46.35 o 
   5  -4   3      110.43       96.58      3.71 o 
   6  -4   3       64.15       77.99      3.54 o 
   7  -4   3      283.70      268.58      8.56 o 
   8  -4   3      235.73      238.49      6.45 o 
   9  -4   3     1111.72     1061.73     16.40 o 
  10  -4   3      136.10      125.94      7.92 o 
  11  -4   3      149.73      160.92      9.17 o 
  12  -4   3       83.64       88.82      8.01 o 
 -11  -3   3       74.10       93.25      6.06 o 
 -10  -3   3       77.45       74.39      6.02 o 
  -9  -3   3      217.46      235.32      7.64 o 
  -8  -3   3       27.68       25.92      3.30 o 
  -7  -3   3       15.58       20.40      2.90 o 
  -6  -3   3       50.95       40.06      3.76 o 
  -5  -3   3      216.00      215.50      5.71 o 
  -4  -3   3     4260.75     4000.11     45.73 o 
  -3  -3   3       73.44      113.32      4.33 o 
  -2  -3   3    11513.18    11347.88    100.04 o 
  -1  -3   3     4237.30     4369.87     83.13 o 
   0  -3   3      244.97      295.44      4.00 o 
   1  -3   3      189.69      165.41      2.60 o 
   2  -3   3      261.76      232.70      4.49 o 
   3  -3   3     7897.57     7934.34     84.66 o 
   4  -3   3      624.31      627.30      7.92 o 
   5  -3   3     2381.42     2287.13     24.46 o 
   6  -3   3     1827.53     1892.30     18.78 o 
   7  -3   3       38.06       43.20      2.90 o 
   8  -3   3       48.43       68.50      3.83 o 
   9  -3   3       17.10       23.65      2.78 o 
  10  -3   3      471.50      470.05     14.80 o 
  11  -3   3        3.67       -0.76      4.16 o 
  12  -3   3       34.75       45.13      6.62 o 
 -11  -2   3       35.57       28.51      3.81 o 
 -10  -2   3        7.65       10.43      3.21 o 
  -9  -2   3       18.46       19.32      3.35 o 
  -8  -2   3      623.63      658.94     21.09 o 
  -7  -2   3     1077.41     1071.01     16.24 o 
  -6  -2   3      456.04      482.46      9.10 o 
  -5  -2   3      106.68       97.03      3.73 o 
  -4  -2   3       20.77       16.62      1.32 o 
  -3  -2   3     8313.10     8272.72     72.76 o 
  -2  -2   3     1650.09     1573.05     15.01 o 
  -1  -2   3    22388.07    21187.66    420.03 o 
   0  -2   3    20961.77    20138.77    178.13 o 
   1  -2   3        3.32        4.72      0.53 o 
   2  -2   3      700.12      689.86      9.27 o 
   3  -2   3      776.48      832.28      8.81 o 
   4  -2   3     2019.57     1944.46     18.59 o 
   5  -2   3     3651.12     3813.77     34.85 o 
   6  -2   3     2720.61     2673.13     25.54 o 
   7  -2   3     3698.32     3906.20     36.46 o 
   8  -2   3      202.98      199.20      5.64 o 
   9  -2   3       24.39       39.00      4.87 o 
  10  -2   3       44.51       40.88      5.86 o 
  11  -2   3      102.02       99.69      8.14 o 
 -11  -1   3       32.36       32.79      3.88 o 
 -10  -1   3        4.88        4.12      2.88 o 
  -9  -1   3      110.03      133.32      5.44 o 
  -8  -1   3       51.99       50.54      3.48 o 
  -7  -1   3     1875.57     1818.91     23.71 o 
  -6  -1   3     3048.10     2996.37     35.46 o 
  -5  -1   3       45.07       42.32      2.35 o 
  -4  -1   3     3664.75     3804.10     34.29 o 
  -3  -1   3       90.27       93.15      2.06 o 
  -2  -1   3     1126.61     1088.24     11.11 o 
  -1  -1   3     2448.42     2341.30     21.26 o 
   0  -1   3    38393.36    34102.39    362.18 o 
   1  -1   3    13306.47    13210.69    140.80 o 
   2  -1   3     6074.09     6039.35     52.87 o 
   3  -1   3     6753.21     6939.61     60.80 o 
   4  -1   3        2.13       -0.14      0.79 o 
   5  -1   3      650.09      621.30      7.66 o 
   6  -1   3     1577.32     1680.38     17.17 o 
   7  -1   3      716.50      677.50      8.83 o 
   8  -1   3     1071.11     1061.85     15.89 o 
   9  -1   3        0.23       -0.24      2.12 o 
  10  -1   3        2.61       -1.83      3.85 o 
  11  -1   3       80.73       83.68      7.29 o 
 -12   0   3        4.06        4.81      3.00 o 
 -11   0   3       16.63        9.16      3.04 o 
 -10   0   3       92.59       87.32      5.14 o 
  -9   0   3      165.56      146.83      5.53 o 
  -8   0   3      418.96      396.41      8.41 o 
  -7   0   3       54.21       54.68      3.44 o 
  -6   0   3     4154.82     4300.85     39.32 o 
  -5   0   3     9352.33     9492.05     82.93 o 
  -4   0   3      140.20      182.23      3.17 o 
  -3   0   3     4451.92     4361.50     38.64 o 
  -2   0   3      564.08      530.13      5.76 o 
  -1   0   3      915.48      928.08      9.81 o 
   0   0   3     3033.01     3293.45     31.06 o 
   1   0   3     1663.45     1736.38     17.06 o 
   2   0   3    17835.77    17387.15    192.14 o 
   3   0   3        0.13        1.49      1.26 o 
   4   0   3     9365.84     9206.31     80.43 o 
   5   0   3      765.02      818.16      9.46 o 
   6   0   3      131.45      144.21      3.55 o 
   7   0   3     1477.75     1524.29     16.31 o 
   8   0   3        5.22       10.26      2.58 o 
   9   0   3      575.85      568.41     11.23 o 
  10   0   3      233.21      251.37      7.70 o 
  11   0   3      224.15      246.74     11.49 o 
 -12   1   3        2.70        2.24      3.00 o 
 -11   1   3       52.02       59.33      4.25 o 
 -10   1   3      236.32      218.76      7.07 o 
  -9   1   3     2611.03     2569.34     32.43 o 
  -8   1   3      466.97      424.75      8.67 o 
  -7   1   3       25.05       25.19      2.38 o 
  -6   1   3      252.39      276.36      4.83 o 
  -5   1   3      920.30      980.96     10.67 o 
  -4   1   3     3153.47     3032.56     27.71 o 
  -3   1   3       14.59       16.16      1.72 o 
  -2   1   3    20763.39    19059.52    167.35 o 
  -1   1   3     4127.88     4136.09     35.85 o 
   0   1   3     1898.55     1724.83     28.62 o 
   1   1   3     2746.00     2704.68     24.44 o 
   2   1   3      691.55      746.53      7.98 o 
   3   1   3    10911.42    10987.18     96.66 o 
   4   1   3     2305.04     2597.75     24.51 o 
   5   1   3     7075.33     7259.08     64.43 o 
   6   1   3     1931.09     2059.51     20.68 o 
   7   1   3       72.82       80.85      6.78 o 
   8   1   3       59.10       46.33      4.90 o 
   9   1   3       71.81       74.20      4.88 o 
  10   1   3      448.74      440.00     10.54 o 
  11   1   3       35.68       38.00      4.17 o 
 -12   2   3       30.08       28.60      3.71 o 
 -11   2   3        0.93       -1.94      3.62 o 
 -10   2   3      103.71      104.26      5.05 o 
  -9   2   3       60.29       58.59      3.87 o 
  -8   2   3     1825.27     1899.87     24.54 o 
  -7   2   3      546.25      548.21      9.05 o 
  -6   2   3        2.25        2.10      1.34 o 
  -5   2   3        1.34       12.20      3.18 o 
  -4   2   3      126.86      122.66      2.78 o 
  -3   2   3     8184.03     8518.75     74.60 o 
  -2   2   3     2049.91     2175.61     17.06 o 
  -1   2   3    15780.20    15056.13    165.72 o 
   0   2   3     5002.94     5057.55     54.97 o 
   1   2   3     7605.27     7531.65     80.27 o 
   2   2   3        1.32        4.31      0.85 o 
   3   2   3      211.80      239.82      3.93 o 
   4   2   3     2951.95     3096.20     28.97 o 
   5   2   3     1443.82     1472.91     15.46 o 
   6   2   3     1312.89     1298.74     27.35 o 
   7   2   3     1102.89     1109.31     16.97 o 
   8   2   3        7.66       11.97      3.51 o 
   9   2   3        1.56        7.47      2.98 o 
  10   2   3        6.15        3.30      3.62 o 
 -12   3   3       56.56       46.96      5.99 o 
 -11   3   3      136.23      131.43      5.82 o 
 -10   3   3        1.76        6.09      2.88 o 
  -9   3   3      326.12      354.00      8.06 o 
  -8   3   3      132.33      143.54      4.10 o 
  -7   3   3     1866.60     1850.80     19.92 o 
  -6   3   3     2404.61     2444.30     30.55 o 
  -5   3   3      284.81      248.35      4.29 o 
  -4   3   3     5713.40     5816.86     51.63 o 
  -3   3   3       52.33       58.44      1.58 o 
  -2   3   3     1478.61     1640.10     15.61 o 
  -1   3   3     1129.32     1157.65     26.85 o 
   0   3   3     3341.93     3214.98     29.19 o 
   1   3   3     8722.41     8656.88     75.55 o 
   2   3   3       65.51       98.95      2.48 o 
   3   3   3     4648.12     4694.61     42.53 o 
   4   3   3      206.29      199.87      4.43 o 
   5   3   3       53.39       48.50      5.35 o 
   6   3   3      980.10      992.07     20.57 o 
   7   3   3       96.62       84.39      4.78 o 
   8   3   3     1008.68     1001.38     44.19 o 
   9   3   3        4.30        7.62      3.85 o 
  10   3   3      116.11      141.44      6.75 o 
 -12   4   3       89.89       97.63      7.74 o 
 -11   4   3      151.70      115.79      7.96 o 
 -10   4   3        0.83        0.09      2.36 o 
  -9   4   3       31.82       42.00      2.73 o 
  -8   4   3      546.23      563.48      8.30 o 
  -7   4   3      155.15      149.17      4.04 o 
  -6   4   3      981.66      990.06     13.46 o 
  -5   4   3     3788.86     3759.80     31.97 o 
  -4   4   3     1083.14     1123.75     10.14 o 
  -3   4   3     2884.59     2799.00     26.01 o 
  -2   4   3      244.54      254.59      3.85 o 
  -1   4   3      322.28      414.28      5.35 o 
   0   4   3      430.00      457.24      5.94 o 
   1   4   3     1695.73     1766.32     17.41 o 
   2   4   3     8005.42     8182.81     72.15 o 
   3   4   3       83.80       83.28      4.10 o 
   4   4   3     2801.85     2903.26     27.96 o 
   5   4   3        0.83        0.62      2.08 o 
   6   4   3        0.25        0.30      2.12 o 
   7   4   3      457.00      442.59     12.46 o 
   8   4   3        0.02       -3.59      2.60 o 
   9   4   3      158.59      158.91      6.71 o 
  10   4   3        2.19        3.96      3.06 o 
 -12   5   3       58.99       75.99      7.07 o 
 -11   5   3       16.78       26.12      4.96 o 
 -10   5   3       18.33       27.83      3.32 o 
  -9   5   3      362.51      376.13      6.88 o 
  -8   5   3      494.40      503.72      7.81 o 
  -7   5   3       91.83       86.06      2.75 o 
  -6   5   3      296.50      304.55      4.54 o 
  -5   5   3      370.52      372.90      4.92 o 
  -4   5   3     1749.08     1774.18     17.86 o 
  -3   5   3      247.00      274.93      4.49 o 
  -2   5   3     7190.70     7237.13     92.14 o 
  -1   5   3      935.23      918.61     10.30 o 
   0   5   3     2052.04     2093.76     20.57 o 
   1   5   3      351.19      335.96      5.37 o 
   2   5   3      181.46      178.03      3.94 o 
   3   5   3     3376.88     3371.81     32.07 o 
   4   5   3      120.87      106.25      8.45 o 
   5   5   3      606.24      647.60     11.97 o 
   6   5   3       13.29       17.05      3.42 o 
   7   5   3       67.48       79.48      5.08 o 
   8   5   3       48.50       34.41      3.95 o 
   9   5   3       26.29       25.18      4.03 o 
 -12   6   3       11.56       14.36      4.83 o 
 -11   6   3       51.52       53.71      5.99 o 
 -10   6   3      231.38      226.02      7.25 o 
  -9   6   3        0.06        0.47      2.30 o 
  -8   6   3      927.72      889.69      9.67 o 
  -7   6   3      241.12      251.20      4.39 o 
  -6   6   3      106.20      112.65      3.49 o 
  -5   6   3       21.74       27.38      2.04 o 
  -4   6   3      178.55      189.10      4.11 o 
  -3   6   3      743.21      723.34      8.95 o 
  -2   6   3        3.28        2.36      1.43 o 
  -1   6   3     2444.98     2407.05     41.95 o 
   0   6   3     1747.38     1748.40     18.15 o 
   1   6   3     1199.40     1236.08     13.87 o 
   2   6   3       36.96       47.38      2.58 o 
   3   6   3      245.38      222.48      4.85 o 
   4   6   3     1930.06     1868.91     25.41 o 
   5   6   3     1579.38     1486.65     21.80 o 
   6   6   3      312.63      349.83      9.04 o 
   7   6   3      104.49      101.44      5.80 o 
   8   6   3       72.15       79.45      5.67 o 
 -11   7   3       48.73       43.02      5.99 o 
 -10   7   3       32.93       36.67      5.95 o 
  -9   7   3      135.90      136.35      5.63 o 
  -8   7   3       12.07       14.25      2.79 o 
  -7   7   3      605.09      582.47      8.69 o 
  -6   7   3        5.53        5.58      2.23 o 
  -5   7   3      485.26      491.71      7.46 o 
  -4   7   3      196.11      231.01      7.18 o 
  -3   7   3      171.90      179.96      4.25 o 
  -2   7   3      172.22      138.89      5.19 o 
  -1   7   3      510.34      468.65      7.20 o 
   0   7   3      966.04     1006.12     12.24 o 
   1   7   3     1159.06     1093.60     13.16 o 
   2   7   3      151.15      186.88      4.65 o 
   3   7   3      456.81      532.56     10.75 o 
   4   7   3       21.19       17.89      3.11 o 
   5   7   3        6.35        3.31      2.67 o 
   6   7   3      200.57      177.29      7.11 o 
   7   7   3       15.30       16.06      3.72 o 
   8   7   3       58.12       59.80      5.28 o 
 -11   8   3        0.10       -1.48      4.11 o 
 -10   8   3       93.91      108.95      8.99 o 
  -9   8   3       20.77       32.65      5.46 o 
  -8   8   3       14.77        7.56      4.20 o 
  -7   8   3       73.20       61.45      6.66 o 
  -6   8   3       52.70       42.85      5.59 o 
  -5   8   3     1092.59     1072.58     22.45 o 
  -4   8   3        3.27        5.87      2.48 o 
  -3   8   3      595.86      650.89     11.96 o 
  -2   8   3       10.03       14.47      2.83 o 
  -1   8   3       30.03       48.39      3.79 o 
   0   8   3      489.60      416.49      9.31 o 
   1   8   3       26.24       36.61      5.38 o 
   2   8   3     1670.11     1554.62     22.35 o 
   3   8   3       31.79       45.90      6.40 o 
   4   8   3      353.65      393.70      9.90 o 
   5   8   3       71.85       63.40      4.76 o 
   6   8   3        0.10        0.81      4.61 o 
   7   8   3       41.66       31.45      4.35 o 
 -10   9   3       36.08       36.14      6.53 o 
  -9   9   3       52.83       50.63      6.66 o 
  -8   9   3       33.64       34.97      6.08 o 
  -7   9   3       19.16       26.03      5.64 o 
  -6   9   3       23.97       41.41      5.72 o 
  -5   9   3       92.55       84.08      7.16 o 
  -4   9   3      531.31      487.82     15.41 o 
  -3   9   3        0.00        4.70      4.20 o 
  -2   9   3      556.00      582.57     11.64 o 
  -1   9   3        0.18       -0.73      2.49 o 
   0   9   3      435.88      487.75     11.99 o 
   1   9   3      187.22      148.40      6.07 o 
   2   9   3        3.74        2.10      4.38 o 
   3   9   3      379.96      337.35     13.95 o 
   4   9   3        7.82       10.96      4.83 o 
   5   9   3       74.26       88.91      8.50 o 
   6   9   3        6.42       13.33      5.81 o 
  -9  10   3        7.77        5.64      4.61 o 
  -8  10   3       93.27      107.29      8.59 o 
  -7  10   3        0.57        6.53      4.52 o 
  -6  10   3        7.02       14.58      4.74 o 
  -5  10   3        4.50       11.18      4.25 o 
  -4  10   3       25.18       24.42      4.79 o 
  -3  10   3       88.28       64.92      4.50 o 
  -2  10   3      133.03      113.13     12.75 o 
  -1  10   3      128.03      162.01      6.52 o 
   0  10   3        6.47        9.83      2.95 o 
   1  10   3      103.05      139.67      9.57 o 
   2  10   3        1.35       -1.25      3.98 o 
   3  10   3       23.52       21.60      5.95 o 
   4  10   3       27.34       16.19      5.28 o 
  -8  11   3       15.17       17.53      5.59 o 
  -7  11   3       21.96       21.87      5.68 o 
  -6  11   3      100.56      110.92      8.86 o 
  -5  11   3       21.02       28.71      5.72 o 
  -4  11   3       36.41       64.27      6.93 o 
  -3  11   3       61.88       73.21      6.93 o 
  -2  11   3        3.11       -2.92      2.45 o 
  -1  11   3      109.66       91.93      5.34 o 
   0  11   3       68.73       71.29      7.38 o 
   1  11   3      168.81      158.77     10.38 o 
   2  11   3       88.46      112.08      9.48 o 
   3  11   3        7.20       12.12      5.59 o 
  -6  12   3       25.71       18.61      5.23 o 
  -5  12   3       14.97       14.89      5.23 o 
  -4  12   3       30.95       37.79      5.95 o 
  -3  12   3       12.88       29.25      5.37 o 
  -2  12   3       54.00       62.61      6.80 o 
  -1  12   3        6.15       -2.59      3.76 o 
   0  12   3       51.15       23.03      5.90 o 
   1 -13   4       41.53       30.59      6.08 o 
   2 -13   4       16.12       12.16      5.37 o 
   3 -13   4        1.04       -4.31      3.24 o 
  -2 -12   4       38.22       35.42      6.26 o 
  -1 -12   4       45.50       72.86      7.69 o 
   0 -12   4       82.53      119.01      9.39 o 
   1 -12   4       59.34       67.22      7.25 o 
   2 -12   4       84.14       71.17      5.04 o 
   3 -12   4       27.28       33.00      4.06 o 
   4 -12   4       11.32       -1.79      2.82 o 
   5 -12   4        1.07        1.71      3.16 o 
   6 -12   4       14.99       26.05      4.11 o 
   7 -12   4       46.03       52.46      4.90 o 
  -4 -11   4       61.89       81.35      8.10 o 
  -3 -11   4        1.40        3.71      4.83 o 
  -2 -11   4       98.47       72.18      7.38 o 
  -1 -11   4        0.28        7.29      5.05 o 
   0 -11   4       36.66       31.71      5.72 o 
   1 -11   4      141.48      195.23      7.14 o 
   2 -11   4       58.21       69.80      5.48 o 
   3 -11   4      289.84      296.01      8.74 o 
   4 -11   4        0.82       -2.29      2.64 o 
   5 -11   4       56.70       42.50      4.30 o 
   6 -11   4       18.78       10.74      3.18 o 
   7 -11   4        4.95       10.00      3.30 o 
   8 -11   4        1.51        3.87      3.22 o 
  -5 -10   4       89.06      107.46      8.36 o 
  -4 -10   4       13.54       15.35      3.78 o 
  -3 -10   4      374.20      390.02     16.68 o 
  -2 -10   4        1.35        3.22      4.25 o 
  -1 -10   4      388.97      379.57     14.40 o 
   0 -10   4      112.84       95.93      7.87 o 
   1 -10   4        0.85        6.62      4.65 o 
   2 -10   4      210.87      263.28      7.82 o 
   3 -10   4       16.57       11.39      2.91 o 
   4 -10   4      300.58      337.56      9.15 o 
   5 -10   4       10.34        2.66      2.69 o 
   6 -10   4      190.60      193.21     14.45 o 
   7 -10   4       21.21       15.58      5.66 o 
   8 -10   4       45.08       48.25      4.99 o 
   9 -10   4       66.78       61.19      5.55 o 
  -7  -9   4       68.93       59.81      7.29 o 
  -6  -9   4        9.25       14.94      3.83 o 
  -5  -9   4       36.10       33.14      4.20 o 
  -4  -9   4        2.84        4.81      3.25 o 
  -3  -9   4       81.05       70.15      4.98 o 
  -2  -9   4      403.57      469.43     14.40 o 
  -1  -9   4        0.83        8.18      4.61 o 
   0  -9   4     1181.34     1238.25     18.64 o 
   1  -9   4      462.30      447.37      9.87 o 
   2  -9   4       47.91       50.02      3.77 o 
   3  -9   4        9.46       -1.19      2.34 o 
   4  -9   4      161.31      152.52      5.96 o 
   5  -9   4        5.57       13.66      3.24 o 
   6  -9   4      320.37      297.42      8.52 o 
   7  -9   4      129.05      139.46      6.29 o 
   8  -9   4      151.27      143.36      6.38 o 
   9  -9   4       34.09       23.90      3.75 o 
  10  -9   4        3.06        5.61      4.20 o 
  -7  -8   4       95.27      100.37     12.77 o 
  -6  -8   4      209.83      194.96     11.81 o 
  -5  -8   4       79.47       84.31      5.34 o 
  -4  -8   4      600.85      528.50     13.71 o 
  -3  -8   4      307.18      280.80      8.11 o 
  -2  -8   4       16.95       15.47      4.32 o 
  -1  -8   4      787.84      862.17     16.05 o 
   0  -8   4     1788.85     1839.21     24.53 o 
   1  -8   4      476.03      510.67     10.21 o 
   2  -8   4     1798.96     1786.53     24.23 o 
   3  -8   4      602.54      634.31     12.59 o 
   4  -8   4       18.26       21.13      3.04 o 
   5  -8   4      119.35      110.42      5.09 o 
   6  -8   4      443.20      481.37     18.94 o 
   7  -8   4      264.27      231.74      7.37 o 
   8  -8   4       81.06       96.72      5.30 o 
   9  -8   4      317.48      308.51      8.93 o 
  10  -8   4       10.90        2.42      2.77 o 
  -8  -7   4       37.08       32.92      4.25 o 
  -7  -7   4       25.51       32.42      5.21 o 
  -6  -7   4      266.19      288.22     14.87 o 
  -5  -7   4      586.51      534.38     11.59 o 
  -4  -7   4      522.37      536.23     11.19 o 
  -3  -7   4      100.58       83.47      5.57 o 
  -2  -7   4     1118.60     1102.76     23.39 o 
  -1  -7   4      129.75      137.66      3.91 o 
   0  -7   4      200.23      241.07      4.97 o 
   1  -7   4     1509.37     1515.10     21.89 o 
   2  -7   4      493.74      537.78     10.17 o 
   3  -7   4     2737.54     2797.11     51.10 o 
   4  -7   4      565.11      533.88     10.30 o 
   6  -7   4      129.17      137.85      5.41 o 
   7  -7   4       23.48       23.26      3.00 o 
   8  -7   4      121.12       95.89      5.07 o 
   9  -7   4        0.13        4.03      2.67 o 
  10  -7   4      299.35      285.63      8.55 o 
  11  -7   4       62.08       51.61      4.94 o 
  -9  -6   4       13.12        6.25      3.55 o 
  -8  -6   4      118.98      120.72      6.18 o 
  -7  -6   4      141.08      131.27      6.09 o 
  -6  -6   4      259.04      257.28      8.65 o 
  -5  -6   4       17.43       14.74      3.17 o 
  -4  -6   4      229.90      226.31     19.19 o 
  -3  -6   4     2542.30     2517.28     31.89 o 
  -2  -6   4       77.29       77.54      4.18 o 
  -1  -6   4     3149.67     3247.70     31.00 o 
   0  -6   4      344.13      377.69      5.92 o 
   1  -6   4        9.50       10.73      2.57 o 
   2  -6   4      192.79      165.74      4.98 o 
   3  -6   4        2.13        4.36      1.69 o 
   4  -6   4     3563.07     3495.52     42.29 o 
   5  -6   4      931.20      859.97     24.80 o 
   6  -6   4      961.01      973.16     21.07 o 
   7  -6   4      521.11      518.61     13.82 o 
   8  -6   4       24.11       25.89      4.61 o 
   9  -6   4      124.71       91.90      4.98 o 
  10  -6   4       20.88       25.31      4.79 o 
  11  -6   4      203.72      198.27      7.25 o 
 -10  -5   4        0.04        0.98      3.26 o 
  -9  -5   4      363.26      354.05     10.10 o 
  -8  -5   4       53.60       45.57      4.21 o 
  -7  -5   4      695.30      648.48     12.77 o 
  -6  -5   4      798.36      786.92     20.06 o 
  -5  -5   4      493.03      479.10     15.81 o 
  -4  -5   4       89.52       82.52      4.44 o 
  -3  -5   4       27.10       36.58      2.89 o 
  -2  -5   4     5121.72     5033.45     45.82 o 
  -1  -5   4      583.68      570.98      7.52 o 
   0  -5   4     6520.24     6664.51     59.35 o 
   1  -5   4     2756.00     2705.50     25.52 o 
   2  -5   4      105.51       94.16      3.62 o 
   3  -5   4        4.81        2.28      1.50 o 
   4  -5   4      186.36      181.20      5.07 o 
   5  -5   4     3509.18     3461.42     40.48 o 
   6  -5   4      656.99      597.37     10.62 o 
   7  -5   4      959.93      989.92     15.29 o 
   8  -5   4      507.82      519.05     10.37 o 
   9  -5   4       42.40       37.39      3.46 o 
  10  -5   4        9.43        4.83      2.57 o 
  11  -5   4        1.46        8.18      4.25 o 
 -10  -4   4        7.09        8.92      3.20 o 
  -9  -4   4       86.83       76.79      5.10 o 
  -8  -4   4      439.98      420.82     12.93 o 
  -7  -4   4       20.49       25.30      3.34 o 
  -6  -4   4     1424.57     1408.28     20.32 o 
  -5  -4   4     1275.14     1255.86     18.07 o 
  -4  -4   4      537.09      561.39     10.01 o 
  -3  -4   4       12.03       19.48      3.93 o 
  -2  -4   4      596.76      691.63     11.64 o 
  -1  -4   4     7768.40     7942.55     69.97 o 
   0  -4   4      451.34      308.25      4.56 o 
   1  -4   4      801.03      665.48      7.58 o 
   2  -4   4     5718.86     5695.99     69.25 o 
   3  -4   4       53.08       78.18      4.65 o 
   4  -4   4     1102.66     1188.13     17.76 o 
   5  -4   4       28.08       33.03      2.42 o 
   6  -4   4     1165.77     1117.99     16.00 o 
   7  -4   4     1533.51     1455.51     23.68 o 
   8  -4   4      237.32      250.14      6.78 o 
   9  -4   4     1048.58     1042.83     19.21 o 
  10  -4   4      138.47      141.19      8.77 o 
  11  -4   4       23.04       12.16      4.47 o 
 -11  -3   4       42.23       46.64      4.77 o 
 -10  -3   4        9.74       11.35      3.24 o 
  -9  -3   4      132.13      130.25      5.96 o 
  -8  -3   4       25.34       24.45      4.25 o 
  -7  -3   4       24.34       21.91      2.89 o 
  -6  -3   4      606.19      565.92     10.44 o 
  -5  -3   4     3606.24     3641.82     42.75 o 
  -4  -3   4     5540.56     5456.03     58.25 o 
  -3  -3   4     1257.99     1449.64     14.65 o 
  -2  -3   4     4205.47     4275.67     58.06 o 
  -1  -3   4        3.06        5.58      1.05 o 
   0  -3   4      141.43      105.49      2.98 o 
   1  -3   4     8972.72     9203.38     97.66 o 
   2  -3   4     1451.48     1422.20     13.93 o 
   3  -3   4     8070.03     7804.47     68.54 o 
   4  -3   4       39.28       47.73      2.23 o 
   5  -3   4     1475.50     1492.36     15.23 o 
   6  -3   4      252.93      274.70      6.29 o 
   7  -3   4      270.47      244.40      6.24 o 
   8  -3   4      720.11      663.95     12.32 o 
   9  -3   4      214.92      220.34      6.49 o 
  10  -3   4      985.91     1026.42     24.33 o 
  11  -3   4      132.78      140.84      8.90 o 
 -11  -2   4       87.40       92.32      5.71 o 
 -10  -2   4      152.02      164.65      9.08 o 
  -9  -2   4        6.87        6.73      2.69 o 
  -8  -2   4      744.96      743.48     13.17 o 
  -7  -2   4       38.38       33.45      3.19 o 
  -6  -2   4        0.32        7.78      2.02 o 
  -5  -2   4      270.14      262.31      6.07 o 
  -4  -2   4     1922.53     1961.61     18.97 o 
  -3  -2   4    12241.78    11703.65    102.36 o 
  -2  -2   4      275.35      265.09      3.97 o 
  -1  -2   4     5242.19     5147.19     45.61 o 
   0  -2   4        5.61        6.75      1.62 o 
   1  -2   4       82.41       77.93      1.86 o 
   2  -2   4     8183.95     8227.06     71.72 o 
   3  -2   4        2.36        2.71      1.21 o 
   4  -2   4    16965.02    17206.92    153.54 o 
   5  -2   4     1542.86     1700.01     20.43 o 
   6  -2   4     3299.63     3403.36     31.98 o 
   7  -2   4      107.47      113.90      4.49 o 
   8  -2   4      234.59      234.63      6.38 o 
   9  -2   4       75.32       61.32      6.04 o 
  10  -2   4       87.53       93.38      7.38 o 
  11  -2   4      192.98      194.60     10.11 o 
 -11  -1   4        5.11        8.99      3.27 o 
 -10  -1   4       51.83       46.96      4.04 o 
  -9  -1   4      624.71      576.75     11.47 o 
  -8  -1   4       41.87       36.37      3.38 o 
  -7  -1   4     1352.13     1379.90     26.39 o 
  -6  -1   4      255.35      261.44      9.30 o 
  -5  -1   4      302.68      330.12      5.64 o 
  -4  -1   4       69.07      112.97      4.08 o 
  -3  -1   4      161.51      146.82      2.79 o 
  -2  -1   4    12051.86    11696.74    102.42 o 
  -1  -1   4     3205.64     3307.46     29.83 o 
   0  -1   4    11631.28    11473.71     86.82 o 
   1  -1   4    16550.39    16369.70    144.72 o 
   2  -1   4      967.13      970.58     10.01 o 
   3  -1   4      152.56      160.54      3.15 o 
   4  -1   4      218.29      251.39      4.27 o 
   5  -1   4     7611.84     7639.45     67.66 o 
   6  -1   4      997.71     1027.70     12.35 o 
   7  -1   4      983.20      971.79     11.69 o 
   8  -1   4      720.17      777.46     12.90 o 
   9  -1   4        5.74        4.70      3.44 o 
  10  -1   4       16.70       29.47      4.87 o 
  11  -1   4        8.54       13.78      4.74 o 
 -12   0   4       33.68       33.68      4.09 o 
 -11   0   4        7.57        3.48      2.89 o 
 -10   0   4        4.57        2.24      3.87 o 
  -9   0   4       34.04       29.62      3.39 o 
  -8   0   4     1450.51     1429.87     20.04 o 
  -7   0   4     1147.02     1096.56     15.84 o 
  -6   0   4     2568.32     2641.60     25.38 o 
  -5   0   4     1754.58     1643.72     16.45 o 
  -4   0   4     2896.68     3150.55     28.89 o 
  -3   0   4       25.89       39.83      1.57 o 
  -2   0   4      270.06      300.06      5.44 o 
  -1   0   4     5372.38     5384.00     40.27 o 
   0   0   4     5031.35     5199.65     45.71 o 
   1   0   4    10166.18     9869.22    173.27 o 
   2   0   4    16658.76    16722.31    147.96 o 
   3   0   4      179.37      146.85      3.02 o 
   4   0   4        2.37       12.25      1.71 o 
   5   0   4      472.45      527.59      7.35 o 
   6   0   4     1048.54     1010.18     16.04 o 
   7   0   4     1330.79     1349.68     15.08 o 
   8   0   4      173.07      166.46      6.91 o 
   9   0   4      883.25      934.82     16.15 o 
  10   0   4       12.07       12.84      4.56 o 
  11   0   4       16.83       24.64      5.10 o 
 -12   1   4      181.85      185.32      7.33 o 
 -11   1   4      280.61      262.54      8.04 o 
 -10   1   4       37.45       34.34      3.54 o 
  -9   1   4      199.23      211.38      6.39 o 
  -8   1   4      443.52      455.17      9.02 o 
  -7   1   4      257.45      274.36      5.25 o 
  -6   1   4       35.52       24.89      2.09 o 
  -5   1   4     1776.49     1732.75     17.23 o 
  -4   1   4     6339.52     6254.98     55.23 o 
  -3   1   4      163.21      176.47      8.61 o 
  -2   1   4     8582.13     8432.08     62.79 o 
  -1   1   4       18.51       19.34      1.52 o 
   0   1   4       67.76       62.61      3.04 o 
   1   1   4     3693.02     3879.68     38.03 o 
   2   1   4     1522.19     1588.98     21.11 o 
   3   1   4    19389.05    19188.21    198.66 o 
   4   1   4      411.45      483.84      8.86 o 
   5   1   4      686.69      651.22      8.36 o 
   6   1   4       14.79       15.75      2.01 o 
   7   1   4       51.61       62.35      5.90 o 
   8   1   4      613.97      591.49     11.72 o 
   9   1   4      116.58      120.34      5.75 o 
  10   1   4      211.13      225.45      9.82 o 
  11   1   4        0.41       -3.58      3.62 o 
 -12   2   4       28.96       32.91      9.08 o 
 -11   2   4      318.19      304.20      8.45 o 
 -10   2   4      531.18      561.24     11.24 o 
  -9   2   4        2.35       -0.36      2.93 o 
  -8   2   4      213.01      208.21      6.02 o 
  -7   2   4       99.61      100.38      4.01 o 
  -6   2   4       99.67      125.39      3.43 o 
  -5   2   4      423.25      433.93      6.02 o 
  -4   2   4      219.95      201.64      3.50 o 
  -3   2   4     6475.33     6368.35     51.01 o 
  -2   2   4       20.15       18.59      1.25 o 
  -1   2   4    10817.50    10547.17    113.72 o 
   0   2   4       54.78       43.68      2.22 o 
   1   2   4      116.40      145.80      2.68 o 
   2   2   4     6819.48     7032.99     61.96 o 
   3   2   4     1245.03     1238.43     13.05 o 
   4   2   4     5681.99     5639.15     50.85 o 
   5   2   4      624.91      652.26      8.52 o 
   6   2   4     1746.22     1717.34     23.15 o 
   7   2   4       41.31       55.18      3.81 o 
   8   2   4        0.04        2.68      2.61 o 
   9   2   4      212.22      181.30     11.00 o 
  10   2   4        9.27        9.14      3.56 o 
 -12   3   4        6.54       11.84      3.53 o 
 -11   3   4        5.24        3.24      2.78 o 
 -10   3   4      252.30      260.48      9.93 o 
  -9   3   4      350.33      374.77      8.36 o 
  -8   3   4       11.01       11.31      2.71 o 
  -7   3   4     1691.42     1672.80     26.71 o 
  -6   3   4      262.74      253.69      4.80 o 
  -5   3   4        1.33        8.94      1.37 o 
  -4   3   4      369.51      413.30      4.83 o 
  -3   3   4      104.14      125.77      2.24 o 
  -2   3   4     7609.80     7477.80     81.02 o 
  -1   3   4      641.32      598.91      9.05 o 
   0   3   4     4210.98     3969.68     35.81 o 
   1   3   4     2398.26     2314.58     21.88 o 
   2   3   4      402.26      368.55      5.47 o 
   3   3   4      112.18      139.96      5.73 o 
   4   3   4      448.38      470.33      6.75 o 
   5   3   4     3261.63     3254.85     31.23 o 
   6   3   4      798.09      799.23     14.22 o 
   7   3   4      692.40      709.58     12.93 o 
   8   3   4      229.54      243.58      7.52 o 
   9   3   4        8.53       12.88      3.22 o 
  10   3   4        0.52        2.06      3.09 o 
 -12   4   4        1.58        3.35      3.89 o 
 -11   4   4       23.56       28.69      3.42 o 
 -10   4   4       12.13       16.16      2.88 o 
  -9   4   4      325.66      333.42      6.51 o 
  -8   4   4       51.25       62.92      7.71 o 
  -7   4   4        0.20       -2.01      1.62 o 
  -6   4   4      739.34      754.40      9.47 o 
  -5   4   4     1327.74     1239.38     11.38 o 
  -4   4   4      184.40      195.34      3.34 o 
  -3   4   4      174.41      158.13      3.07 o 
  -2   4   4        0.88       15.01     10.33 o 
  -1   4   4     2709.95     2847.18     64.18 o 
   0   4   4     7177.30     7515.49     66.28 o 
   1   4   4     4475.04     4557.73     41.38 o 
   2   4   4     5382.04     5414.16     48.96 o 
   3   4   4      274.61      281.77      4.96 o 
   4   4   4       42.96       53.27      5.75 o 
   5   4   4      291.66      287.49      8.94 o 
   6   4   4      532.51      503.43     25.87 o 
   7   4   4      317.42      290.90      8.19 o 
   8   4   4      472.72      489.41     11.17 o 
   9   4   4      154.50      164.56      6.88 o 
 -12   5   4       65.43       66.24      6.35 o 
 -11   5   4       51.92       65.48      6.08 o 
 -10   5   4        2.76        1.70      3.44 o 
  -9   5   4      289.39      300.00      6.26 o 
  -8   5   4      297.65      276.75      5.77 o 
  -7   5   4      202.22      211.46      4.07 o 
  -6   5   4      336.18      346.98      5.52 o 
  -5   5   4     2046.02     2025.91     23.02 o 
  -4   5   4     2190.89     2161.77     28.67 o 
  -3   5   4       95.39       93.82      2.56 o 
  -2   5   4     1709.21     1740.30     29.09 o 
  -1   5   4      448.86      452.00      6.20 o 
   0   5   4      593.74      629.95      7.98 o 
   1   5   4     2259.16     2167.86     21.49 o 
   2   5   4     1131.55     1193.58     13.33 o 
   3   5   4     3576.36     3569.96     33.98 o 
   4   5   4       81.41       83.68      4.58 o 
   5   5   4      583.42      629.85     13.75 o 
   6   5   4      231.67      216.38      7.00 o 
   7   5   4       83.26       92.04     12.37 o 
   8   5   4       66.35       57.84      4.74 o 
   9   5   4       21.15       22.12      3.71 o 
 -10   6   4      230.80      239.90     11.23 o 
  -9   6   4       13.86       11.02      2.17 o 
  -8   6   4        4.56        6.23      2.58 o 
  -7   6   4       20.46       22.38      2.32 o 
  -6   6   4       44.87       52.99      3.63 o 
  -5   6   4        1.72        0.96      1.92 o 
  -4   6   4      463.17      486.18     12.57 o 
  -3   6   4     2915.16     2826.19     34.22 o 
  -2   6   4        1.59        7.95      3.24 o 
  -1   6   4     1836.70     1874.94     24.28 o 
   0   6   4      185.11      191.21      5.85 o 
   1   6   4       83.47       75.23      3.22 o 
   2   6   4     1168.27     1095.20     12.92 o 
   3   6   4      183.60      162.25      4.23 o 
   4   6   4      685.50      690.03     12.45 o 
   5   6   4       51.89       41.95      3.79 o 
   6   6   4      257.24      314.55      8.70 o 
   7   6   4       14.62       18.92      3.59 o 
   8   6   4        4.72        7.31      5.84 o 
 -11   7   4        2.36        5.14      4.29 o 
 -10   7   4       46.86       51.52      6.57 o 
  -9   7   4       55.45       45.57      5.95 o 
  -8   7   4       10.09        5.81      3.89 o 
  -7   7   4      382.86      373.21      8.82 o 
  -6   7   4      134.37      135.79      5.51 o 
  -5   7   4      446.37      444.51      9.46 o 
  -4   7   4       21.07       40.10      6.46 o 
  -3   7   4      238.90      228.12      6.58 o 
  -2   7   4     1702.15     1687.47     22.91 o 
  -1   7   4       89.70       65.99      3.99 o 
   0   7   4     2334.81     2409.63     30.69 o 
   1   7   4      226.52      228.52      6.71 o 
   2   7   4      100.58      108.31      4.84 o 
   3   7   4      319.92      277.87     12.43 o 
   4   7   4       97.68       86.76      8.14 o 
   5   7   4      231.34      242.45     12.25 o 
   6   7   4       39.80       29.38      5.99 o 
   7   7   4      164.66      191.60     12.25 o 
 -11   8   4        0.50        6.84      4.61 o 
 -10   8   4        0.60       -2.37      4.25 o 
  -9   8   4        6.85        8.27      4.79 o 
  -8   8   4       11.55       11.00      4.87 o 
  -7   8   4        4.99        0.31      4.16 o 
  -6   8   4       36.63       47.63      7.38 o 
  -5   8   4       44.75       48.85      3.90 o 
  -4   8   4       16.85       34.42      3.56 o 
  -3   8   4       27.45       17.49      3.05 o 
  -2   8   4       18.51       18.71      4.70 o 
  -1   8   4      474.79      437.67      9.61 o 
   0   8   4      682.00      597.92     11.65 o 
   1   8   4      517.17      570.07     11.42 o 
   2   8   4      296.74      313.84     17.44 o 
   3   8   4      178.72      219.55     11.32 o 
   4   8   4        4.00       -0.85      4.47 o 
   5   8   4       47.24       33.81      6.17 o 
   6   8   4       41.99       43.25      7.20 o 
 -10   9   4        7.12        8.41      4.79 o 
  -9   9   4       18.21       17.71      5.28 o 
  -8   9   4        2.83        4.11      4.56 o 
  -7   9   4       50.72       34.30      6.04 o 
  -6   9   4       86.64       77.33      7.47 o 
  -5   9   4       99.14      103.06      5.37 o 
  -4   9   4      243.19      244.37      7.46 o 
  -3   9   4       57.54       80.82      5.04 o 
  -2   9   4      146.65      177.79      6.51 o 
  -1   9   4       72.98       72.60      4.74 o 
   0   9   4       86.09       57.27      4.31 o 
   1   9   4      150.76      126.05      5.74 o 
   2   9   4      185.00      208.46     11.45 o 
   3   9   4      158.98      175.23     10.69 o 
   4   9   4        0.14        5.64      5.19 o 
   5   9   4       77.67      107.87      9.79 o 
  -9  10   4        2.08        7.07      5.05 o 
  -8  10   4       27.24       35.65      6.04 o 
  -7  10   4        0.01        4.29      4.56 o 
  -6  10   4       47.54       26.16      5.59 o 
  -5  10   4      120.66       95.13      7.83 o 
  -4  10   4        0.94        4.16      2.96 o 
  -3  10   4      219.24      219.95     12.55 o 
  -2  10   4       64.69       69.32      4.85 o 
  -1  10   4      157.04      200.53     13.10 o 
   0  10   4       69.89       68.14      7.47 o 
   1  10   4        0.84       -3.18      4.38 o 
   2  10   4       72.79       60.87      7.16 o 
   3  10   4        2.98        2.10      4.65 o 
   4  10   4      169.13      154.61     10.73 o 
  -8  11   4        1.24       -0.85      4.74 o 
  -7  11   4       10.73       14.94      5.50 o 
  -6  11   4       35.82       41.24      6.22 o 
  -5  11   4       33.65       50.94      6.71 o 
  -4  11   4       40.54       20.48      5.05 o 
  -3  11   4        8.70       11.36      4.43 o 
  -2  11   4      183.91      164.24     10.73 o 
  -1  11   4        5.40        3.73      3.03 o 
   0  11   4      129.93      151.30     10.29 o 
   1  11   4        5.65        6.53      4.74 o 
   2  11   4      104.63      163.24     11.23 o 
  -5  12   4        1.08        2.15      4.29 o 
  -4  12   4       37.70       44.99      6.31 o 
  -3  12   4        0.95       -0.63      3.85 o 
  -2  12   4        7.78        9.39      4.65 o 
  -1  12   4       63.63       47.11      4.62 o 
  -2 -12   5        4.68       11.76      5.72 o 
  -1 -12   5       75.61      100.00      9.26 o 
   0 -12   5        6.03        0.04      4.43 o 
   1 -12   5       74.17       60.11      7.20 o 
   2 -12   5       16.48        3.75      4.90 o 
   3 -12   5        8.25        5.76      3.06 o 
   4 -12   5       25.04       43.52      5.86 o 
   5 -12   5       27.22       25.11      4.06 o 
   6 -12   5       81.24       97.11      6.21 o 
  -4 -11   5        0.13       -0.49      4.56 o 
  -3 -11   5       41.47       28.36      6.31 o 
  -2 -11   5        2.08       15.34      5.37 o 
  -1 -11   5       22.74       25.18      6.13 o 
   0 -11   5      105.66      141.55      9.53 o 
   1 -11   5       72.74       88.97      5.88 o 
   2 -11   5       67.18       66.37      6.33 o 
   3 -11   5       87.48       76.40      5.23 o 
   4 -11   5       20.19       20.28      3.47 o 
   5 -11   5        0.10        5.00      3.60 o 
   6 -11   5        6.78        6.38      3.08 o 
   7 -11   5      153.98      170.87     13.51 o 
  -5 -10   5       58.96       80.66      7.00 o 
  -4 -10   5       47.19       41.61      5.01 o 
  -3 -10   5      217.59      225.28     11.85 o 
  -2 -10   5       97.57       97.86      8.86 o 
  -1 -10   5       15.60       26.79      5.41 o 
   0 -10   5      123.64      156.45      9.57 o 
   1 -10   5      146.89      177.89      6.68 o 
   2 -10   5      394.95      434.03     10.36 o 
   3 -10   5       19.80       29.30      3.67 o 
   4 -10   5      683.40      663.45     13.53 o 
   5 -10   5        5.53        4.34      3.02 o 
   6 -10   5       91.85       92.97      9.32 o 
   7 -10   5        2.37        0.00      2.73 o 
   8 -10   5       35.49       44.75      4.45 o 
   9 -10   5       37.66       40.10      4.49 o 
  -6  -9   5        0.04        1.10      3.02 o 
  -5  -9   5        3.94       -1.46      3.51 o 
  -4  -9   5       75.75       87.77      7.16 o 
  -3  -9   5       54.62       47.87      4.25 o 
  -2  -9   5     1649.89     1636.46     34.75 o 
  -1  -9   5      269.77      265.75     11.90 o 
   0  -9   5      326.49      299.58      8.09 o 
   1  -9   5       12.51       22.05      3.15 o 
   2  -9   5       67.32       53.36      4.45 o 
   3  -9   5      198.67      241.30      7.52 o 
   4  -9   5        0.34        2.83      2.56 o 
   5  -9   5     1344.90     1309.17     29.16 o 
   6  -9   5       20.83       17.01      3.41 o 
   7  -9   5      141.03      127.47      6.37 o 
   8  -9   5       50.87       48.50      5.26 o 
   9  -9   5       62.24       71.42      5.14 o 
  -7  -8   5       47.14       32.14      6.55 o 
  -6  -8   5      218.96      197.41      7.76 o 
  -5  -8   5       36.57       36.32      4.14 o 
  -4  -8   5        0.92        5.44      5.48 o 
  -3  -8   5      182.93      214.35     32.04 o 
  -2  -8   5        1.90        4.00      2.57 o 
  -1  -8   5     1051.40     1087.16     13.47 o 
   0  -8   5      340.87      339.53      8.22 o 
   1  -8   5      681.17      702.93     14.13 o 
   2  -8   5       84.36       69.54      4.41 o 
   3  -8   5      233.77      235.17      6.89 o 
   4  -8   5      749.93      787.54     13.88 o 
   5  -8   5       45.92       58.73      4.03 o 
   6  -8   5      588.60      594.29     12.00 o 
   7  -8   5      195.18      167.58      6.43 o 
   8  -8   5       81.66      100.97      9.21 o 
   9  -8   5      192.08      184.59     10.49 o 
  10  -8   5       27.57       21.44      3.82 o 
  -8  -7   5        0.30       -3.32      3.15 o 
  -7  -7   5       82.54       91.17      5.98 o 
  -6  -7   5        3.37        8.25      3.25 o 
  -5  -7   5      956.95      899.37     16.11 o 
  -4  -7   5      531.76      540.34     11.43 o 
  -3  -7   5        6.59        3.64      2.55 o 
  -2  -7   5       50.25       66.84      4.36 o 
  -1  -7   5      330.26      348.00      6.21 o 
   0  -7   5     1251.22     1242.02     14.20 o 
   1  -7   5     1846.37     1918.59     25.10 o 
   2  -7   5      387.02      416.43      8.78 o 
   3  -7   5     2094.26     2107.59     27.37 o 
   4  -7   5      169.27      142.45      5.45 o 
   5  -7   5      163.60      169.56     12.68 o 
   6  -7   5       53.87       45.12      3.65 o 
   7  -7   5      412.33      424.23      9.72 o 
   8  -7   5      590.54      532.67     13.28 o 
   9  -7   5       90.33      106.42      7.31 o 
  10  -7   5      192.91      191.11      7.21 o 
  -9  -6   5       55.04       48.08      4.72 o 
  -8  -6   5        1.56        1.80      3.18 o 
  -7  -6   5        7.12        5.48      3.02 o 
  -6  -6   5      126.77      125.05      6.33 o 
  -5  -6   5       63.28       67.72      4.48 o 
  -4  -6   5      199.92      190.69      6.68 o 
  -3  -6   5     1752.73     1803.69     24.66 o 
  -2  -6   5       96.33       92.53      5.24 o 
  -1  -6   5       74.35       88.53      3.22 o 
   0  -6   5       11.41        9.68      1.45 o 
   1  -6   5     1728.48     1735.85     17.83 o 
   2  -6   5     3725.86     3749.66     54.90 o 
   3  -6   5     1126.43     1163.94     16.71 o 
   4  -6   5     3536.91     3514.85     41.51 o 
   5  -6   5       18.73       19.43      2.82 o 
   6  -6   5       37.92       48.47      3.51 o 
   7  -6   5        4.23        1.93      2.18 o 
   8  -6   5      449.08      405.64      9.49 o 
   9  -6   5      421.93      394.93     14.38 o 
  10  -6   5      143.57      157.66      6.45 o 
  11  -6   5       56.50       64.36      5.19 o 
 -10  -5   5       52.86       53.53      5.05 o 
  -9  -5   5       27.41       33.81      4.25 o 
  -8  -5   5       26.84       18.68      3.53 o 
  -7  -5   5      258.90      261.07      7.97 o 
  -6  -5   5        5.73        3.78      2.64 o 
  -5  -5   5        2.35        1.61      2.56 o 
  -4  -5   5     1861.65     1825.40     40.12 o 
  -3  -5   5      966.48      952.69     14.60 o 
  -2  -5   5     4273.88     4135.81     38.47 o 
  -1  -5   5      349.62      367.34      5.73 o 
   0  -5   5     2086.89     2152.63     21.23 o 
   1  -5   5       10.67        9.78      1.31 o 
   2  -5   5      239.68      207.83      5.28 o 
   3  -5   5     2434.16     2291.31     27.92 o 
   4  -5   5      200.58      226.83      5.79 o 
   5  -5   5     5363.67     5379.58     60.53 o 
   6  -5   5      674.59      650.43     11.41 o 
   7  -5   5      442.46      462.17      9.60 o 
   8  -5   5      206.54      226.17      6.78 o 
   9  -5   5       38.54       38.92      3.62 o 
  10  -5   5       72.19       60.65      4.45 o 
  11  -5   5       10.92        6.53      4.16 o 
 -10  -4   5        4.34        1.44      3.20 o 
  -9  -4   5       33.84       32.14      3.86 o 
  -8  -4   5      580.71      573.14     12.05 o 
  -7  -4   5       23.45       14.47      2.87 o 
  -6  -4   5      590.90      576.55     11.13 o 
  -5  -4   5       12.69       15.14      2.61 o 
  -4  -4   5      278.53      277.97     27.71 o 
  -3  -4   5     1500.28     1437.64     15.13 o 
  -2  -4   5        2.37        3.55      1.09 o 
  -1  -4   5     8961.43     8406.67     74.13 o 
   0  -4   5     1881.78     1905.63     18.72 o 
   1  -4   5     5379.23     5317.82     47.61 o 
   2  -4   5     1843.46     2025.54     31.95 o 
   3  -4   5      111.89      105.07      3.72 o 
   4  -4   5     1458.50     1384.27     18.32 o 
   5  -4   5       67.11       73.98      3.59 o 
   6  -4   5     3599.33     3498.70     41.13 o 
   7  -4   5      916.96      865.18     15.63 o 
   8  -4   5      320.75      334.90      8.11 o 
   9  -4   5       92.00      110.92      5.26 o 
  10  -4   5        7.44        5.99      4.25 o 
  11  -4   5       89.62       66.28      6.75 o 
 -10  -3   5        1.51       -1.31      3.04 o 
  -9  -3   5        3.69        1.85      2.93 o 
  -8  -3   5       27.83       23.38      3.34 o 
  -7  -3   5      951.85      902.12     14.95 o 
  -6  -3   5       73.37       62.78      4.08 o 
  -5  -3   5     1830.55     1846.38     24.11 o 
  -4  -3   5     1994.88     2069.97     20.44 o 
  -3  -3   5      294.08      315.04      4.95 o 
  -2  -3   5        0.43        3.79      1.29 o 
  -1  -3   5     1240.38     1293.13     13.33 o 
   0  -3   5     6813.17     6612.54     58.40 o 
   1  -3   5     4431.72     4377.89     33.33 o 
   2  -3   5    12053.06    12105.27    106.15 o 
   3  -3   5     5981.59     6068.90     54.01 o 
   4  -3   5      163.24      165.88      3.47 o 
   5  -3   5        0.25        4.66      4.70 o 
   6  -3   5        2.96        3.06      1.78 o 
   7  -3   5     1553.88     1486.73     20.35 o 
   8  -3   5     1055.52     1031.62     15.86 o 
   9  -3   5        0.80        2.76      2.27 o 
  10  -3   5       98.19      119.68      8.27 o 
  11  -3   5       34.08       28.53      5.32 o 
 -11  -2   5       11.51       15.90      3.59 o 
 -10  -2   5      216.23      212.52      7.65 o 
  -9  -2   5       74.14       74.08      4.77 o 
  -8  -2   5       42.98       48.57      3.79 o 
  -7  -2   5       17.53       18.10      2.69 o 
  -6  -2   5     1732.93     1650.12     22.06 o 
  -5  -2   5     1310.94     1237.70     23.84 o 
  -4  -2   5     1372.61     1382.73     17.14 o 
  -3  -2   5     7204.12     7282.65     64.32 o 
  -2  -2   5       87.50      110.23      5.66 o 
  -1  -2   5      258.71      255.94      3.99 o 
   0  -2   5      271.15      282.64      3.46 o 
   1  -2   5     1773.48     1744.71     16.81 o 
   2  -2   5     8788.11     8948.16     78.13 o 
   3  -2   5      554.02      524.36      6.70 o 
   4  -2   5     8908.46     8867.07     78.01 o 
   5  -2   5       30.00       42.14      2.09 o 
   6  -2   5      203.41      204.53      5.41 o 
   7  -2   5        9.02        7.17      2.12 o 
   8  -2   5      659.96      617.25     11.14 o 
   9  -2   5      724.03      723.73     18.74 o 
  10  -2   5        3.76        1.92      3.76 o 
  11  -2   5      145.89      178.23      9.84 o 
 -11  -1   5       53.03       45.90      4.45 o 
 -10  -1   5      344.26      324.67      8.87 o 
  -9  -1   5      308.51      298.28      8.11 o 
  -8  -1   5      260.69      245.23      9.82 o 
  -7  -1   5      622.43      661.60     11.52 o 
  -6  -1   5       52.32       50.51      3.28 o 
  -5  -1   5      600.64      568.25      8.89 o 
  -4  -1   5     2956.61     2839.35     26.63 o 
  -3  -1   5     1686.38     1637.31     16.17 o 
  -2  -1   5    14027.40    13046.93    211.07 o 
  -1  -1   5      109.41      132.38      2.66 o 
   0  -1   5     3695.38     3720.74     28.48 o 
   1  -1   5       95.34      102.64      2.94 o 
   2  -1   5     3758.56     3912.52     35.38 o 
   3  -1   5     5802.04     6148.73     54.66 o 
   4  -1   5     1806.98     1807.36     18.17 o 
   5  -1   5     4282.84     4125.67     38.20 o 
   6  -1   5      483.83      511.75      7.50 o 
   7  -1   5      371.60      387.44      6.59 o 
   8  -1   5      366.43      385.66      8.26 o 
   9  -1   5       19.64       13.33      3.98 o 
  10  -1   5      172.18      163.29      8.94 o 
  11  -1   5        0.27        0.09      4.29 o 
 -11   0   5       47.25       44.99      5.19 o 
 -10   0   5        0.46        1.70      2.56 o 
  -9   0   5       11.66        8.10      2.69 o 
  -8   0   5       60.29       60.14      3.92 o 
  -7   0   5       83.07       66.91      3.99 o 
  -6   0   5      882.39      922.00     10.83 o 
  -5   0   5      316.16      295.42      6.40 o 
  -4   0   5      305.35      308.94      4.69 o 
  -3   0   5     1476.20     1493.37     22.93 o 
  -2   0   5      131.67      116.92      2.58 o 
  -1   0   5    19435.06    18444.12    194.00 o 
   0   0   5     5884.18     6272.99     92.88 o 
   1   0   5    10000.84    10011.24     87.55 o 
   2   0   5      227.07      165.48      3.15 o 
   3   0   5       90.51      109.57      2.76 o 
   4   0   5     1272.05     1332.94     14.20 o 
   5   0   5        6.22       12.61      1.93 o 
   6   0   5     2221.51     2158.68     21.97 o 
   7   0   5      509.16      546.46      8.18 o 
   8   0   5      509.16      537.41     10.71 o 
   9   0   5       52.60       69.50      6.35 o 
  10   0   5        0.03       -1.92      3.80 o 
 -12   1   5       57.72       64.98      7.63 o 
 -11   1   5       22.35       25.43      3.71 o 
 -10   1   5       15.95       21.14      6.55 o 
  -9   1   5      143.70      150.35     16.06 o 
  -8   1   5        6.00        4.13      2.28 o 
  -7   1   5     1556.43     1529.78     21.25 o 
  -6   1   5      268.50      264.50      8.35 o 
  -5   1   5     1785.31     1759.38     17.62 o 
  -4   1   5     5713.20     5877.01     52.23 o 
  -3   1   5      272.12      274.04      4.14 o 
  -2   1   5      219.83      246.26      3.23 o 
  -1   1   5       26.46       33.53      3.02 o 
   0   1   5    25343.58    24518.67    245.42 o 
   1   1   5     6424.80     6814.70     59.88 o 
   2   1   5     4377.08     4188.40     37.92 o 
   3   1   5     2929.68     2764.69     26.17 o 
   4   1   5      628.49      673.66      8.53 o 
   5   1   5      107.33      114.58      3.39 o 
   6   1   5      287.31      319.65      5.83 o 
   7   1   5     1391.52     1378.81     19.94 o 
   8   1   5      343.36      348.88      8.64 o 
   9   1   5      126.52      135.23      6.06 o 
  10   1   5        6.68       26.88      5.10 o 
 -12   2   5       16.74       17.26      4.32 o 
 -11   2   5        4.77        6.83      2.86 o 
 -10   2   5       50.63       61.85      4.27 o 
  -9   2   5        9.55       11.22      2.56 o 
  -8   2   5        0.11       -0.43      2.02 o 
  -7   2   5       59.33       57.58      2.86 o 
  -6   2   5     1185.15     1248.61     13.71 o 
  -5   2   5      645.00      626.83      7.84 o 
  -4   2   5     4243.17     4332.79     39.18 o 
  -3   2   5     4328.06     4118.31     31.69 o 
  -2   2   5      349.30      361.21      6.52 o 
  -1   2   5       33.10       17.28      2.17 o 
   0   2   5       80.15       93.40      3.62 o 
   1   2   5     7164.37     7606.56     66.93 o 
   2   2   5     3629.57     3816.21     34.94 o 
   3   2   5     2562.49     2436.01     23.60 o 
   4   2   5     3245.95     3168.05     30.19 o 
   5   2   5       47.57       40.76      2.41 o 
   6   2   5       33.95       37.89      2.37 o 
   7   2   5       86.68       75.17      4.38 o 
   8   2   5      169.82      160.88      6.29 o 
   9   2   5       75.68       72.21      4.80 o 
  10   2   5       43.80       47.04      4.36 o 
 -12   3   5       59.87       59.78      4.62 o 
 -11   3   5        4.07        3.05      2.62 o 
 -10   3   5       48.42       65.80      4.65 o 
  -9   3   5      333.55      336.67      8.97 o 
  -8   3   5       15.52       20.38      2.23 o 
  -7   3   5      328.92      339.01      6.06 o 
  -6   3   5        0.55        0.60      1.46 o 
  -5   3   5      283.73      278.40      4.12 o 
  -4   3   5     1980.87     2030.19     16.91 o 
  -3   3   5     1276.11     1245.92     16.55 o 
  -2   3   5    11201.12    11179.02    162.10 o 
  -1   3   5        8.38       11.97      1.73 o 
   0   3   5     3517.15     3255.38     37.61 o 
   1   3   5       91.58       73.83      2.19 o 
   2   3   5      746.77      740.12      9.85 o 
   3   3   5     4592.11     4631.56     42.53 o 
   4   3   5        6.26        8.23      1.53 o 
   5   3   5     4020.96     4025.20     38.09 o 
   6   3   5       17.95       18.14      2.74 o 
   7   3   5      117.39      129.07      5.61 o 
   8   3   5        6.50        1.15      2.65 o 
   9   3   5        0.74        3.19      3.03 o 
 -11   4   5        5.50        6.31      4.34 o 
 -10   4   5        0.78       -0.98      3.67 o 
  -9   4   5      129.78      126.98      4.26 o 
  -8   4   5      373.56      383.99      6.82 o 
  -7   4   5       47.37       57.35      3.98 o 
  -6   4   5      782.52      774.95     10.01 o 
  -5   4   5      359.75      355.97      5.93 o 
  -4   4   5       42.37       42.65      2.85 o 
  -3   4   5     1746.92     1783.12     22.61 o 
  -2   4   5      123.06      134.48      4.26 o 
  -1   4   5     5802.05     5743.66     63.88 o 
   0   4   5      646.97      606.15     10.08 o 
   1   4   5     3252.09     3169.48     29.75 o 
   2   4   5        4.90        8.93      1.44 o 
   3   4   5        6.21       13.56      8.23 o 
   4   4   5     1209.10     1248.73     14.21 o 
   5   4   5        0.22        1.28      2.08 o 
   6   4   5     1189.05     1183.31     18.33 o 
   7   4   5      200.51      200.90      6.99 o 
   8   4   5       51.90       58.94      4.65 o 
   9   4   5       20.53       27.59      4.20 o 
 -10   5   5       35.75       30.95      4.96 o 
  -9   5   5        7.35        6.12      2.61 o 
  -8   5   5       15.28       18.83      2.40 o 
  -7   5   5      960.30      959.77     12.08 o 
  -6   5   5       73.80       80.27      3.30 o 
  -5   5   5     1276.17     1250.00     17.82 o 
  -4   5   5      726.76      722.19     25.94 o 
  -3   5   5      207.49      222.05      5.91 o 
  -2   5   5      174.87      206.51      7.51 o 
  -1   5   5      101.59       86.58      4.06 o 
   0   5   5     4355.42     4373.52     50.39 o 
   1   5   5     1262.71     1141.90     16.56 o 
   2   5   5     1297.63     1370.72     19.34 o 
   3   5   5      364.92      364.57      8.06 o 
   4   5   5      491.35      498.77      9.86 o 
   5   5   5       43.38       50.27      6.75 o 
   6   5   5        7.05        5.81      4.83 o 
   7   5   5      133.12      136.69      6.16 o 
   8   5   5      150.59      138.33     10.38 o 
 -10   6   5       11.39        6.08      4.38 o 
  -9   6   5        0.03        1.62      2.04 o 
  -8   6   5        8.85        7.45      2.17 o 
  -7   6   5      230.45      239.59      7.18 o 
  -6   6   5      149.25      144.89      5.54 o 
  -5   6   5      939.31      887.72     14.33 o 
  -4   6   5      545.77      565.00     10.46 o 
  -3   6   5     2153.85     2108.94     27.13 o 
  -2   6   5        4.44        3.74      2.08 o 
  -1   6   5        7.76       12.08      3.80 o 
   0   6   5      336.73      318.14      9.66 o 
   1   6   5      299.18      327.51     12.52 o 
   2   6   5     1210.05     1158.92     17.52 o 
   3   6   5      553.79      593.56     12.68 o 
   4   6   5      447.64      454.26     16.10 o 
   5   6   5      278.77      315.53     14.18 o 
   6   6   5        7.93       15.79      5.37 o 
   7   6   5      107.54       85.07      8.86 o 
 -10   7   5       12.43       16.32      5.19 o 
  -9   7   5       23.22       28.04      5.64 o 
  -8   7   5        3.21        4.17      2.67 o 
  -7   7   5      185.44      210.13      6.92 o 
  -6   7   5       31.72       33.50      4.05 o 
  -5   7   5      220.32      208.83     10.96 o 
  -4   7   5       43.44       39.64      3.68 o 
  -3   7   5     1018.32     1076.10     16.67 o 
  -2   7   5     1986.79     1930.78     25.81 o 
  -1   7   5        4.06       17.39      5.21 o 
   0   7   5      177.71      203.12      6.36 o 
   1   7   5      375.80      365.41      8.68 o 
   2   7   5       52.65       50.91      7.36 o 
   3   7   5      281.92      233.68     11.63 o 
   4   7   5       34.62       59.98      7.11 o 
   5   7   5      483.46      498.67     18.20 o 
   6   7   5        0.01        1.57      4.74 o 
   7   7   5       81.00       96.20      9.62 o 
 -10   8   5        2.44       -2.46      4.34 o 
  -9   8   5        1.04       -2.42      4.07 o 
  -8   8   5      147.22      141.64      9.62 o 
  -7   8   5        0.13        0.23      2.55 o 
  -6   8   5      248.72      269.40      7.86 o 
  -5   8   5       22.39       19.01      3.19 o 
  -4   8   5        4.07        4.13      2.65 o 
  -3   8   5      313.76      267.24      7.71 o 
  -2   8   5        5.92       15.06      2.91 o 
  -1   8   5      619.12      622.85     12.16 o 
   0   8   5       15.05        4.15      2.57 o 
   1   8   5      297.63      362.82      9.12 o 
   2   8   5       15.29       11.01      2.94 o 
   3   8   5      102.16      121.61      9.21 o 
   4   8   5      182.40      153.63     10.69 o 
   5   8   5       58.61       45.08      6.89 o 
   6   8   5      144.63      127.87     10.29 o 
  -9   9   5        2.38        4.25      4.61 o 
  -8   9   5        3.94        9.57      4.74 o 
  -7   9   5       95.23       79.70      7.60 o 
  -6   9   5        2.85        1.24      2.67 o 
  -5   9   5      211.83      224.74      7.48 o 
  -4   9   5       32.37       41.39      4.11 o 
  -3   9   5       71.84       81.07      5.06 o 
  -2   9   5      129.58       95.96      5.40 o 
  -1   9   5        6.06        4.51      2.81 o 
   0   9   5      414.00      374.90     11.09 o 
   1   9   5       40.88       23.24      3.50 o 
   2   9   5      140.57      190.17     11.45 o 
   3   9   5       41.24       38.46      6.49 o 
   4   9   5       59.33       91.95      8.81 o 
  -8  10   5        9.50        5.28      4.70 o 
  -7  10   5        6.47        8.45      5.01 o 
  -6  10   5        8.85       -0.18      4.20 o 
  -5  10   5       29.38       17.76      4.96 o 
  -4  10   5       74.54       84.48      6.06 o 
  -3  10   5       53.81       62.09      4.72 o 
  -2  10   5       41.95       65.59      5.26 o 
  -1  10   5        9.42       20.07      3.64 o 
   0  10   5       36.33       35.21      4.06 o 
   1  10   5        1.31       -3.58      3.98 o 
   2  10   5      165.59      165.35     10.78 o 
   3  10   5       27.02       38.82      7.20 o 
  -7  11   5       15.59       21.11      5.55 o 
  -6  11   5       30.04       22.76      5.77 o 
  -5  11   5        0.75        3.80      4.38 o 
  -4  11   5       80.96       57.60      6.98 o 
  -3  11   5       50.58       58.25      4.99 o 
  -2  11   5       68.86       80.19      6.02 o 
  -1  11   5        5.46       14.05      3.61 o 
   0  11   5       40.37       72.05      8.14 o 
   1  11   5       67.04       75.18      8.45 o 
  -1 -12   6       80.13       74.33      8.45 o 
   0 -12   6        2.29        2.55      5.05 o 
   1 -12   6       11.08        6.40      5.32 o 
   2 -12   6        0.34        3.48      3.11 o 
   3 -12   6       50.85       63.53      8.25 o 
   4 -12   6       73.82       89.70      5.86 o 
   5 -12   6        4.22        0.25      3.96 o 
  -3 -11   6        1.25        4.47      4.74 o 
  -2 -11   6       43.28       56.04      7.60 o 
  -1 -11   6        0.21       -1.61      4.07 o 
   0 -11   6      412.33      408.33     15.61 o 
   1 -11   6       41.84       43.16      4.37 o 
   2 -11   6      166.17      147.05      6.60 o 
   3 -11   6        2.17       -2.81      3.73 o 
   4 -11   6        1.10       -3.59      2.69 o 
   5 -11   6      125.77      150.07      6.97 o 
   6 -11   6        3.05       -0.92      3.02 o 
   7 -11   6       42.32       46.70      5.55 o 
  -5 -10   6       20.19       27.78      4.41 o 
  -4 -10   6       78.92       57.60      7.56 o 
  -3 -10   6        6.42        4.96      4.92 o 
  -2 -10   6       47.27       47.94      6.98 o 
  -1 -10   6       85.90       92.85      8.68 o 
   0 -10   6       98.65      120.44      9.21 o 
   1 -10   6      236.67      271.15      9.12 o 
   2 -10   6      516.41      483.22     11.14 o 
   3 -10   6      348.33      337.33     16.32 o 
   4 -10   6       92.87       71.96      5.10 o 
   5 -10   6        8.00        7.36      5.17 o 
   6 -10   6      134.61      137.67      6.56 o 
   7 -10   6        0.05       -1.13      2.81 o 
   8 -10   6      129.93      148.71      7.07 o 
  -6  -9   6        3.04        3.41      4.34 o 
  -5  -9   6      231.05      223.76     11.85 o 
  -4  -9   6      260.77      272.85      8.78 o 
  -3  -9   6        0.81       -3.13      3.89 o 
  -2  -9   6      157.22      136.81      9.66 o 
  -1  -9   6       10.74       11.23      5.14 o 
   0  -9   6       67.17       35.75      3.71 o 
   1  -9   6       62.96       71.28      4.62 o 
   2  -9   6      526.80      580.89     12.43 o 
   3  -9   6      675.30      654.18     12.88 o 
   4  -9   6      211.27      212.61      7.29 o 
   5  -9   6      724.42      661.87     13.27 o 
   6  -9   6       53.72       46.10      4.08 o 
   7  -9   6        1.34        1.94      3.49 o 
   8  -9   6        3.35        3.45      2.87 o 
   9  -9   6       19.93       26.13      3.88 o 
  -7  -8   6        5.78        3.90      3.34 o 
  -6  -8   6       10.64        7.09      4.18 o 
  -5  -8   6       33.26       32.49      3.93 o 
  -4  -8   6      333.62      318.20      9.10 o 
  -3  -8   6     1008.62     1014.47     17.22 o 
  -2  -8   6      104.85       92.47      5.12 o 
  -1  -8   6     1154.02     1209.01     18.27 o 
   0  -8   6       55.28       51.29      3.81 o 
   1  -8   6      395.70      360.60      8.60 o 
   2  -8   6       81.55       82.68      5.72 o 
   3  -8   6      413.15      445.06      9.85 o 
   4  -8   6      545.95      546.08     11.27 o 
   5  -8   6      302.49      339.95      8.88 o 
   6  -8   6      503.68      504.18     11.08 o 
   7  -8   6      143.99      114.75      5.58 o 
   8  -8   6        0.04       -0.98      2.34 o 
   9  -8   6       56.79       47.02      4.36 o 
  -8  -7   6       73.55       67.03      5.29 o 
  -7  -7   6      306.44      299.24      9.49 o 
  -6  -7   6      153.12      158.19      6.74 o 
  -5  -7   6       60.18       61.68      4.66 o 
  -4  -7   6        6.96       17.00     10.35 o 
  -3  -7   6       14.30       14.13      2.95 o 
  -2  -7   6      701.19      724.27     13.00 o 
  -1  -7   6        0.07       -1.62      1.60 o 
   0  -7   6     3466.89     3459.38     41.45 o 
   1  -7   6      142.75      126.33      5.33 o 
   2  -7   6      469.29      453.11     11.58 o 
   3  -7   6      234.48      235.46      6.74 o 
   4  -7   6        2.27        1.83      2.07 o 
   5  -7   6      559.01      543.18     20.53 o 
   6  -7   6      191.51      184.44      6.49 o 
   7  -7   6     1495.56     1408.57     21.27 o 
   8  -7   6       86.70       83.12      5.04 o 
   9  -7   6        0.04        2.37      3.49 o 
  10  -7   6        0.38        3.62      2.95 o 
  -9  -6   6        1.79        1.72      4.65 o 
  -8  -6   6        0.21        1.85      3.05 o 
  -7  -6   6       59.91       47.82      5.61 o 
  -6  -6   6      390.61      355.82     13.19 o 
  -5  -6   6      212.09      228.69      7.38 o 
  -4  -6   6      416.02      413.49      9.69 o 
  -3  -6   6      598.71      647.34     12.11 o 
  -2  -6   6       46.11       49.68      2.76 o 
  -1  -6   6     1115.39     1105.18     14.92 o 
   0  -6   6       47.65       43.87      2.43 o 
   1  -6   6     3817.81     4083.38     47.41 o 
   2  -6   6     1994.81     1966.28     25.42 o 
   3  -6   6     1778.08     1851.09     34.44 o 
   4  -6   6      474.62      462.93      9.41 o 
   5  -6   6       17.51       21.32      2.65 o 
   6  -6   6      715.28      670.02     12.30 o 
   7  -6   6       31.95       22.50      3.18 o 
   8  -6   6      556.02      530.83     11.17 o 
   9  -6   6      250.01      229.44      7.80 o 
  10  -6   6       23.48       14.79      3.24 o 
  -9  -5   6       24.32       30.77      4.26 o 
  -8  -5   6        9.81        6.71      2.97 o 
  -7  -5   6        1.94       -1.72      2.50 o 
  -6  -5   6      253.91      251.64     11.36 o 
  -5  -5   6     1662.91     1546.41     22.33 o 
  -4  -5   6     1313.11     1323.03     19.48 o 
  -3  -5   6     2309.77     2291.01     23.18 o 
  -2  -5   6     2116.14     2207.46     22.34 o 
  -1  -5   6      153.91      179.98      4.56 o 
   0  -5   6        2.04       18.23      3.00 o 
   1  -5   6      508.13      482.79      6.72 o 
   2  -5   6     3606.70     3583.72     41.59 o 
   3  -5   6     4290.07     4227.02     71.27 o 
   4  -5   6      631.84      631.37     15.25 o 
   5  -5   6     1867.34     1893.41     34.21 o 
   6  -5   6        7.08        8.51      3.20 o 
   7  -5   6      207.65      193.23      7.07 o 
   8  -5   6       12.20        4.53      2.34 o 
   9  -5   6      162.77      170.35      6.40 o 
  10  -5   6      202.60      204.45      7.29 o 
 -10  -4   6        9.08        8.99      5.48 o 
  -9  -4   6       34.68       28.98      4.38 o 
  -8  -4   6      196.37      193.33      6.99 o 
  -7  -4   6        1.46       -2.61      2.46 o 
  -6  -4   6       93.53       73.97      4.62 o 
  -5  -4   6      253.02      260.47      7.26 o 
  -4  -4   6      445.56      366.08      9.77 o 
  -3  -4   6     1764.68     1669.74     19.18 o 
  -2  -4   6      177.75      163.57      3.80 o 
  -1  -4   6     5979.39     5958.84     53.68 o 
   0  -4   6      452.28      459.03      6.43 o 
   1  -4   6      602.06      674.75      6.82 o 
   2  -4   6        9.45       16.76      1.39 o 
   3  -4   6      683.68      658.40     10.54 o 
   4  -4   6     5705.01     5710.78     63.52 o 
   5  -4   6        8.04       23.98      8.81 o 
   6  -4   6     3099.15     3079.97     42.71 o 
   7  -4   6      364.49      376.75      8.57 o 
   8  -4   6        2.30        0.43      2.13 o 
   9  -4   6       65.25       51.56      6.06 o 
  10  -4   6        8.60        7.69      4.43 o 
 -10  -3   6        0.57        0.79      3.40 o 
  -9  -3   6      133.42      118.79      5.75 o 
  -8  -3   6      138.60      132.35      6.01 o 
  -7  -3   6     1245.58     1199.86     24.49 o 
  -6  -3   6      352.53      335.74      8.06 o 
  -5  -3   6      693.04      738.90     12.47 o 
  -4  -3   6       25.50       23.28      5.29 o 
  -3  -3   6       53.16       37.91      2.11 o 
  -2  -3   6     3355.32     3157.37     29.78 o 
  -1  -3   6      880.15      877.11     10.08 o 
   0  -3   6    17384.63    17219.63    152.87 o 
   1  -3   6      990.48     1013.87     12.45 o 
   2  -3   6     3434.94     3404.10     31.53 o 
   3  -3   6      764.50      742.00      8.87 o 
   4  -3   6      358.89      366.64      7.65 o 
   5  -3   6     2432.74     2402.61     29.36 o 
   6  -3   6       65.39       80.63      3.97 o 
   7  -3   6     1457.50     1439.38     20.26 o 
   8  -3   6      371.10      379.08      8.60 o 
   9  -3   6       22.24       33.03      3.38 o 
  10  -3   6        1.45        1.21      4.16 o 
 -11  -2   6       14.36       13.31      3.68 o 
 -10  -2   6        8.22       10.02      4.52 o 
  -9  -2   6       85.42       74.55      5.08 o 
  -8  -2   6      163.54      146.20      8.45 o 
  -7  -2   6       28.61       27.09      3.16 o 
  -6  -2   6     2111.03     2025.01     26.31 o 
  -5  -2   6     1474.00     1455.61     19.85 o 
  -4  -2   6     1886.59     1957.18     19.65 o 
  -3  -2   6      567.16      586.57     10.47 o 
  -2  -2   6       25.68       38.88      3.40 o 
  -1  -2   6     2377.70     2221.09     21.37 o 
   0  -2   6      495.45      549.46      5.78 o 
   1  -2   6     6593.18     6510.58     57.67 o 
   2  -2   6     1143.98     1191.84     14.09 o 
   3  -2   6     1613.88     1517.84     15.64 o 
   4  -2   6      769.99      739.71     11.48 o 
   5  -2   6      110.13       98.21      3.25 o 
   6  -2   6     1385.35     1405.26     19.10 o 
   7  -2   6      433.22      430.39      8.74 o 
   8  -2   6      423.39      414.00      8.95 o 
   9  -2   6      324.91      343.17     12.25 o 
  10  -2   6        1.18       -2.10      3.94 o 
 -11  -1   6        0.10        0.05      2.83 o 
 -10  -1   6      120.91      134.00     13.37 o 
  -9  -1   6      198.67      212.91      7.03 o 
  -8  -1   6      377.74      349.07      9.75 o 
  -7  -1   6        1.53       13.11      2.53 o 
  -6  -1   6      186.46      181.43      7.51 o 
  -5  -1   6     2552.01     2515.11     24.51 o 
  -4  -1   6     1555.83     1550.84     15.98 o 
  -3  -1   6     3322.79     3330.07     30.96 o 
  -2  -1   6     5903.73     5931.80     67.26 o 
  -1  -1   6      136.98      146.06      2.63 o 
   0  -1   6       90.43      116.98      2.65 o 
   1  -1   6     1280.66     1382.83     13.98 o 
   2  -1   6     6228.29     6222.42     55.35 o 
   3  -1   6     5500.89     5494.47     49.50 o 
   4  -1   6      871.50      767.14     10.80 o 
   5  -1   6     2620.78     2649.51     26.01 o 
   6  -1   6      262.21      287.34      5.56 o 
   7  -1   6       53.01       40.02      3.04 o 
   8  -1   6      172.51      178.72      5.90 o 
   9  -1   6      210.63      199.47      9.35 o 
  10  -1   6      344.54      359.76     13.37 o 
 -11   0   6       23.86       30.96      4.11 o 
 -10   0   6        0.18        3.03      4.41 o 
  -9   0   6      190.10      214.52      6.83 o 
  -8   0   6      637.52      617.20     12.19 o 
  -7   0   6       66.81       76.43      4.15 o 
  -6   0   6       71.59      103.26      6.54 o 
  -5   0   6       31.39       35.24      2.00 o 
  -4   0   6     2324.06     2260.96     21.93 o 
  -3   0   6     3875.51     3700.55     46.69 o 
  -2   0   6     2582.08     2516.32     20.24 o 
  -1   0   6     6582.67     6343.33     47.71 o 
   0   0   6       37.84       31.98      1.56 o 
   1   0   6        5.18        2.50      0.84 o 
   2   0   6      689.30      728.68      8.52 o 
   3   0   6     1035.14     1029.34     15.62 o 
   4   0   6     4207.24     4365.52     40.40 o 
   5   0   6      142.65      116.72      6.94 o 
   6   0   6     3383.72     3475.12     33.58 o 
   7   0   6        5.07       11.26      3.60 o 
   8   0   6        3.98        9.71      3.44 o 
   9   0   6       34.28       29.97      4.70 o 
  10   0   6       52.29       56.26      6.35 o 
 -11   1   6        0.15       -1.73      2.61 o 
 -10   1   6        4.23        7.84      2.87 o 
  -9   1   6      101.52       98.65      5.06 o 
  -8   1   6      206.92      205.94      7.47 o 
  -7   1   6     1398.31     1453.35     21.20 o 
  -6   1   6      124.27      120.23      3.60 o 
  -5   1   6     1367.16     1414.77     14.96 o 
  -4   1   6      397.80      424.22      6.02 o 
  -3   1   6     1012.57     1016.69     12.27 o 
  -2   1   6    10555.44    10819.91     80.35 o 
  -1   1   6      660.36      663.18     10.06 o 
   0   1   6     8341.79     8106.47    105.08 o 
   1   1   6      328.18      319.02      4.53 o 
   2   1   6     1419.61     1308.89     13.75 o 
   3   1   6       20.16       16.98      3.87 o 
   4   1   6        4.89        5.09      3.14 o 
   5   1   6     2590.33     2652.39     26.29 o 
   6   1   6        6.27        8.44      1.90 o 
   7   1   6      894.78      913.35     15.03 o 
   8   1   6      261.95      280.39      7.93 o 
   9   1   6       15.65       27.77      4.87 o 
  10   1   6       76.50       87.48      7.25 o 
 -11   2   6        6.01       11.99      4.29 o 
 -10   2   6       20.41       25.32      5.59 o 
  -9   2   6       16.72       18.09      2.81 o 
  -8   2   6       40.90       39.72      3.23 o 
  -7   2   6       37.50       42.57      2.53 o 
  -6   2   6     2697.85     2781.23     27.04 o 
  -5   2   6      330.87      316.73      5.81 o 
  -4   2   6     5114.33     5280.33     40.59 o 
  -3   2   6      143.43      123.04      3.40 o 
  -2   2   6      225.23      262.68      5.79 o 
  -1   2   6     2590.46     2802.59     32.89 o 
   0   2   6      262.94      268.52      8.63 o 
   1   2   6     6629.90     6621.73    102.63 o 
   2   2   6     1962.61     1993.81     22.31 o 
   3   2   6     1604.61     1547.98     16.26 o 
   4   2   6      191.89      184.97      4.30 o 
   5   2   6       12.49       16.76      2.19 o 
   6   2   6      284.82      277.89      5.70 o 
   7   2   6      107.66      104.18      5.17 o 
   8   2   6      163.17      166.18      6.51 o 
   9   2   6      277.61      275.32      8.43 o 
 -11   3   6        3.25       -2.42      3.89 o 
 -10   3   6       37.20       36.00      5.23 o 
  -9   3   6      147.82      153.09      8.63 o 
  -8   3   6        1.16       -0.89      2.39 o 
  -7   3   6        1.50        5.42      2.27 o 
  -6   3   6        8.83       13.47      2.47 o 
  -5   3   6     2752.38     2812.20     27.07 o 
  -4   3   6      997.70     1024.86     11.80 o 
  -3   3   6     1590.51     1515.84     19.85 o 
  -2   3   6     2005.06     1941.48     24.26 o 
  -1   3   6      265.42      244.90      5.72 o 
   0   3   6       19.97       30.52      2.38 o 
   1   3   6      520.86      491.71      8.98 o 
   2   3   6     2439.01     2504.20     41.86 o 
   3   3   6     2468.45     2399.80     30.18 o 
   4   3   6      963.27      982.17     11.84 o 
   5   3   6      397.78      388.41      6.60 o 
   6   3   6        0.77       -1.04      2.21 o 
   7   3   6        7.67       10.73      4.34 o 
   8   3   6      136.65      138.63      6.30 o 
   9   3   6        7.56        6.03      3.26 o 
 -11   4   6        0.88       -0.27      3.62 o 
 -10   4   6       73.20       72.63      7.02 o 
  -9   4   6       43.25       47.00      4.11 o 
  -8   4   6      567.03      588.57     12.84 o 
  -7   4   6       59.65       58.85      3.22 o 
  -6   4   6      137.63      137.16      4.12 o 
  -5   4   6        1.09        2.74      1.63 o 
  -4   4   6      497.56      528.12      9.63 o 
  -3   4   6     1784.22     1722.22     22.43 o 
  -2   4   6      687.97      700.31     11.32 o 
  -1   4   6     4184.79     4049.26     46.78 o 
   0   4   6      588.66      622.83     14.31 o 
   1   4   6        4.55        1.42      1.71 o 
   2   4   6     1387.38     1391.38     19.45 o 
   3   4   6     1357.16     1400.18     19.90 o 
   4   4   6      675.40      671.28     11.99 o 
   5   4   6        9.88        3.49      4.16 o 
   6   4   6      361.70      370.54     14.76 o 
   7   4   6       61.08       64.89      7.65 o 
   8   4   6        2.51        3.80      4.52 o 
 -11   5   6        0.57       -2.73      4.07 o 
 -10   5   6       56.28       47.43      4.01 o 
  -9   5   6       45.32       53.18      3.40 o 
  -8   5   6      378.00      364.46      7.07 o 
  -7   5   6     1023.29     1007.45     12.81 o 
  -6   5   6      109.39      109.07      3.90 o 
  -5   5   6      172.74      181.44      5.90 o 
  -4   5   6        0.01        1.18      2.02 o 
  -3   5   6       42.07       43.02      3.15 o 
  -2   5   6     1796.00     1734.60     22.98 o 
  -1   5   6       40.02       67.35      8.97 o 
   0   5   6     2150.58     2140.54     53.80 o 
   1   5   6      115.29      140.84      5.07 o 
   2   5   6      617.10      608.66     19.57 o 
   3   5   6        0.24       31.80      5.64 o 
   4   5   6       42.87       58.14      6.08 o 
   5   5   6      950.12      953.43     25.54 o 
   6   5   6        6.96       -6.17      4.11 o 
   7   5   6      499.30      481.68     17.93 o 
   8   5   6       12.75       14.31      5.55 o 
 -10   6   6       20.83       27.46      2.90 o 
  -9   6   6       49.31       54.92      3.43 o 
  -8   6   6        2.15        0.41      4.40 o 
  -7   6   6       28.10       25.27      3.41 o 
  -6   6   6      131.80      119.54      5.36 o 
  -5   6   6      265.58      236.59      6.78 o 
  -4   6   6      179.70      187.13      6.19 o 
  -3   6   6        5.74       13.55      4.41 o 
  -2   6   6        0.16       -0.78      2.20 o 
  -1   6   6     1017.62     1004.25     19.01 o 
   0   6   6      320.56      279.05      7.18 o 
   1   6   6      923.36      923.66     16.28 o 
   2   6   6      153.81      128.79      8.83 o 
   3   6   6      690.31      767.95     13.73 o 
   4   6   6      109.71      116.51      9.57 o 
   5   6   6       71.44       87.75      8.54 o 
   6   6   6      108.48       87.61      8.63 o 
   7   6   6       67.65       41.15      6.93 o 
 -10   7   6       23.49       26.66      5.99 o 
  -9   7   6      163.38      167.60      8.01 o 
  -8   7   6       48.46       51.58      4.24 o 
  -7   7   6        9.59        3.48      2.73 o 
  -6   7   6        3.51        1.28      2.59 o 
  -5   7   6     1687.08     1603.80     22.92 o 
  -4   7   6      591.69      542.72     11.00 o 
  -3   7   6      508.56      533.45     15.54 o 
  -2   7   6       78.63       78.84      4.58 o 
  -1   7   6      628.77      619.35     11.82 o 
   0   7   6       66.81       69.23      4.39 o 
   1   7   6       75.03       57.60      4.16 o 
   2   7   6      728.31      758.97     13.95 o 
   3   7   6      330.43      266.11     12.75 o 
   4   7   6      221.84      256.18     12.79 o 
   5   7   6      104.03      118.21     10.24 o 
   6   7   6       31.41       44.63      7.65 o 
 -10   8   6       15.18       13.28      5.19 o 
  -9   8   6       38.27       38.51      6.40 o 
  -8   8   6       27.53       31.75      3.81 o 
  -7   8   6        3.46        5.94      3.65 o 
  -6   8   6       19.23       23.51      3.53 o 
  -5   8   6        0.06        1.71      2.55 o 
  -4   8   6       94.89       85.81      5.02 o 
  -3   8   6      274.74      239.32      7.39 o 
  -2   8   6       40.03       55.30      4.17 o 
  -1   8   6      150.80      162.29      6.33 o 
   0   8   6      106.73      124.82      5.87 o 
   1   8   6       61.54       79.33      6.42 o 
   2   8   6      221.79      196.18      7.13 o 
   3   8   6        7.61       15.43      5.28 o 
   4   8   6      212.85      180.42     11.27 o 
   5   8   6       34.19       29.03      6.57 o 
  -9   9   6        0.09       -2.33      4.70 o 
  -8   9   6       34.18       37.75      6.31 o 
  -7   9   6       72.57       91.60      8.63 o 
  -6   9   6        0.04       -3.87      2.58 o 
  -5   9   6       31.55       48.09      4.39 o 
  -4   9   6        3.89        2.10      5.81 o 
  -3   9   6        1.00        0.86      5.77 o 
  -2   9   6      177.89      148.13      6.37 o 
  -1   9   6        0.12       -2.34      2.68 o 
   0   9   6      352.47      369.27     12.97 o 
   1   9   6        5.66        1.06      2.73 o 
   2   9   6      105.43      123.13     10.06 o 
   3   9   6       23.45       18.25      5.64 o 
   4   9   6       19.87       18.56      6.08 o 
  -8  10   6        6.06        6.66      4.83 o 
  -7  10   6        0.10       -5.84      3.89 o 
  -6  10   6       43.29       41.01      6.62 o 
  -5  10   6        4.87        6.59      2.99 o 
  -4  10   6       32.62       54.70      4.81 o 
  -3  10   6        0.06       -2.80      4.52 o 
  -2  10   6        5.00       14.59      3.41 o 
  -1  10   6       34.91       24.61      3.71 o 
   0  10   6       35.94       30.52      4.12 o 
   1  10   6      131.36      135.87     10.15 o 
   2  10   6       10.47        2.50      5.01 o 
  -6  11   6        0.01        1.65      4.43 o 
  -5  11   6       13.88        7.07      4.74 o 
  -4  11   6        3.52       -1.25      3.08 o 
  -3  11   6        7.23       15.04      3.65 o 
  -2  11   6        0.54       -1.36      4.74 o 
  -1  11   6       32.42       45.00      5.37 o 
   1 -12   7       68.53       95.31      9.26 o 
   2 -12   7       47.53       60.01      5.08 o 
   3 -12   7       23.75       25.97      4.25 o 
  -2 -11   7      112.67      130.24     10.29 o 
  -1 -11   7       26.69       23.84      6.26 o 
   0 -11   7      239.86      224.29     12.30 o 
   1 -11   7        1.15        4.74      4.79 o 
   2 -11   7        5.91        1.61      2.99 o 
   3 -11   7       64.05       71.16      5.17 o 
   4 -11   7        7.72       13.72      3.49 o 
   5 -11   7       84.13       95.81      6.11 o 
   6 -11   7        3.71        4.51      7.31 o 
  -4 -10   7       71.99       62.79      7.56 o 
  -3 -10   7       13.64        6.44      4.83 o 
  -2 -10   7        5.08        9.88      4.87 o 
  -1 -10   7      150.60      193.70     11.32 o 
   0 -10   7       35.80       33.59      5.90 o 
   1 -10   7      223.50      233.79      7.98 o 
   2 -10   7        0.72       -1.37      2.81 o 
   3 -10   7       11.67       13.89      3.29 o 
   4 -10   7       35.24       43.19      4.19 o 
   5 -10   7       22.97       29.92      5.86 o 
   6 -10   7      212.70      244.06      8.44 o 
   7 -10   7       80.08       53.67      4.81 o 
  -5  -9   7      156.72      152.75     21.09 o 
  -4  -9   7        4.93       13.73      5.14 o 
  -3  -9   7      192.59      175.90     10.33 o 
  -2  -9   7        0.13       -3.85      4.25 o 
  -1  -9   7      119.21      104.83      8.45 o 
   0  -9   7      747.52      794.08     14.52 o 
   1  -9   7       35.17       28.15      3.65 o 
   2  -9   7     1195.73     1197.96     19.34 o 
   3  -9   7      145.68      127.62      6.53 o 
   4  -9   7        3.21        2.61      2.64 o 
   5  -9   7       33.86       29.20      3.64 o 
   6  -9   7       52.52       58.31      4.58 o 
   7  -9   7      282.51      273.23      8.79 o 
   8  -9   7       33.33       21.53      3.70 o 
  -7  -8   7       17.58       19.37      4.11 o 
  -6  -8   7       77.19       68.52      7.96 o 
  -5  -8   7       44.40       52.48      4.82 o 
  -4  -8   7       89.12       96.86      5.90 o 
  -3  -8   7      212.58      231.34      7.66 o 
  -2  -8   7      581.92      561.96     17.84 o 
  -1  -8   7      119.52      139.43      5.77 o 
   0  -8   7       18.63       11.77      4.99 o 
   1  -8   7      366.19      348.00     13.98 o 
   2  -8   7       15.77       14.93      3.76 o 
   3  -8   7     1292.49     1279.45     19.70 o 
   4  -8   7      923.02      889.91     15.60 o 
   5  -8   7       27.42       40.49      4.72 o 
   6  -8   7       56.42       63.40      4.48 o 
   7  -8   7       42.79       34.95      3.76 o 
   8  -8   7       93.65       86.60      5.21 o 
   9  -8   7        8.18        2.32      3.02 o 
  -7  -7   7       58.93       66.83      8.01 o 
  -6  -7   7        9.37        9.48      3.41 o 
  -5  -7   7        0.12       -0.50      2.92 o 
  -4  -7   7      181.61      174.67      6.62 o 
  -3  -7   7      384.27      369.40      9.21 o 
  -2  -7   7     1359.70     1407.05     39.13 o 
  -1  -7   7      440.79      432.91      9.43 o 
   0  -7   7     1485.65     1483.33     21.14 o 
   1  -7   7        8.92        6.35      3.87 o 
   2  -7   7       11.67       26.53      3.89 o 
   3  -7   7      256.46      241.55     14.07 o 
   4  -7   7      281.40      289.16      7.80 o 
   5  -7   7     2695.57     2568.40     50.43 o 
   6  -7   7       14.34       21.95      3.11 o 
   7  -7   7      363.35      364.16     15.05 o 
   8  -7   7       65.27       68.75      4.76 o 
   9  -7   7       19.39       16.56      3.31 o 
  -8  -6   7      131.36      127.72      6.53 o 
  -7  -6   7       34.04       27.21      7.33 o 
  -6  -6   7      508.14      516.64     19.77 o 
  -5  -6   7        1.25        1.00      2.61 o 
  -4  -6   7      177.09      204.69      7.10 o 
  -3  -6   7      111.55      105.55      8.30 o 
  -2  -6   7      292.99      278.80      5.71 o 
  -1  -6   7     2173.02     2096.97     21.88 o 
   0  -6   7       44.39       48.45      3.42 o 
   1  -6   7     3270.21     3256.15     65.16 o 
   2  -6   7      195.42      195.22      6.06 o 
   3  -6   7      170.61      186.25      5.82 o 
   4  -6   7      609.42      590.94     11.15 o 
   5  -6   7     1325.34     1285.43     19.06 o 
   6  -6   7      826.99      760.21     18.05 o 
   7  -6   7        0.93        5.03      8.43 o 
   8  -6   7       65.50       84.35      4.85 o 
   9  -6   7      228.11      218.42      7.41 o 
  -9  -5   7       12.04        5.99      3.30 o 
  -8  -5   7        2.88        4.24      3.02 o 
  -7  -5   7      123.02      112.86      5.85 o 
  -6  -5   7        0.57       -1.08      3.00 o 
  -5  -5   7     2050.39     2009.32     27.67 o 
  -4  -5   7       27.91       39.03      3.57 o 
  -3  -5   7      490.83      535.42      8.13 o 
  -2  -5   7      104.79      145.36      4.03 o 
  -1  -5   7       51.23       45.07      2.48 o 
   0  -5   7     1829.91     1713.67     18.01 o 
   1  -5   7      491.88      489.44      9.26 o 
   2  -5   7     5050.59     4935.97     55.87 o 
   3  -5   7     1152.04     1114.47     16.27 o 
   4  -5   7      224.04      223.75      7.76 o 
   5  -5   7      111.21      123.13      4.93 o 
   6  -5   7       58.21       56.74      3.80 o 
   7  -5   7      522.26      458.10     12.81 o 
   8  -5   7      206.06      182.75      6.50 o 
   9  -5   7      274.25      298.14      8.60 o 
  10  -5   7      301.54      309.62     20.95 o 
  -9  -4   7       45.54       44.94      4.44 o 
  -8  -4   7       52.66       68.84      4.87 o 
  -7  -4   7       10.87        5.82      4.11 o 
  -6  -4   7      176.67      138.12      5.85 o 
  -5  -4   7       20.74       19.05      6.06 o 
  -4  -4   7      841.75      767.03     13.31 o 
  -3  -4   7     1363.38     1351.78     15.12 o 
  -2  -4   7     1485.31     1568.12     24.94 o 
  -1  -4   7      973.49     1024.34     11.92 o 
   0  -4   7       23.12       24.27      1.82 o 
   1  -4   7     2422.42     2363.58     19.48 o 
   2  -4   7     1102.57     1068.95     15.16 o 
   3  -4   7     3867.01     3709.97     42.91 o 
   4  -4   7     2899.87     2848.09     34.27 o 
   5  -4   7        5.44       10.90      2.66 o 
   6  -4   7      131.60      135.85      7.83 o 
   7  -4   7       21.94       21.65      2.87 o 
   8  -4   7      113.97       91.38      4.84 o 
   9  -4   7       10.66        5.80      2.60 o 
  10  -4   7      332.44      344.42     13.15 o 
 -10  -3   7      131.54      134.12      6.59 o 
  -9  -3   7       38.99       34.76      4.36 o 
  -8  -3   7       31.91       47.95      6.31 o 
  -7  -3   7      406.08      411.15      9.88 o 
  -6  -3   7       36.17       39.82      3.56 o 
  -5  -3   7       59.95       96.17      4.78 o 
  -4  -3   7      372.23      355.55      6.03 o 
  -3  -3   7     2912.11     2760.29     26.97 o 
  -2  -3   7     4250.67     4165.90     56.73 o 
  -1  -3   7     1075.91     1062.39     12.00 o 
   0  -3   7     5305.57     5364.20     43.22 o 
   1  -3   7        2.92        3.40      2.91 o 
   2  -3   7     1448.39     1473.43     15.42 o 
   3  -3   7      719.53      755.99     17.08 o 
   4  -3   7     3958.46     3842.81     70.28 o 
   5  -3   7     3816.60     3773.65     43.91 o 
   6  -3   7       28.20       26.88      2.72 o 
   7  -3   7      512.73      538.92     10.48 o 
   8  -3   7       34.82       35.06      3.49 o 
   9  -3   7        6.07        4.74      2.69 o 
  10  -3   7       13.09        7.51      4.70 o 
 -10  -2   7       13.97       14.37      3.51 o 
  -9  -2   7       58.87       51.23      4.37 o 
  -8  -2   7      275.47      271.53      7.92 o 
  -7  -2   7        8.18        9.65      2.66 o 
  -6  -2   7      447.86      471.01      9.76 o 
  -5  -2   7        0.28        4.39      2.17 o 
  -4  -2   7       99.62      132.13      3.67 o 
  -3  -2   7       37.67       27.07      1.87 o 
  -2  -2   7     1023.44      987.68     11.28 o 
  -1  -2   7     5935.46     5797.74     44.23 o 
   0  -2   7      185.96      183.10      3.89 o 
   1  -2   7     9600.04     9291.72     85.32 o 
   2  -2   7     1488.86     1546.09     16.01 o 
   3  -2   7      353.26      330.31      5.45 o 
   4  -2   7      674.72      690.56      9.04 o 
   5  -2   7       37.44       39.85      3.98 o 
   6  -2   7     2131.43     2103.47     26.80 o 
   7  -2   7        0.24        2.21      2.08 o 
   8  -2   7      637.35      649.40     12.06 o 
   9  -2   7       27.94       41.46      5.68 o 
  10  -2   7        4.64        5.23      4.11 o 
 -11  -1   7       10.36       14.64      3.42 o 
 -10  -1   7        0.34       -1.93      2.72 o 
  -9  -1   7        4.50        7.50      5.39 o 
  -8  -1   7      270.83      244.02      7.36 o 
  -7  -1   7      852.69      824.66     13.88 o 
  -6  -1   7      195.03      191.50      5.98 o 
  -5  -1   7     3576.43     3549.64     33.64 o 
  -4  -1   7      188.76      207.20      7.23 o 
  -3  -1   7      465.14      468.00     13.90 o 
  -2  -1   7       51.84       60.70      2.38 o 
  -1  -1   7      384.94      383.65      5.26 o 
   0  -1   7     4778.53     4716.52     42.63 o 
   1  -1   7       74.58      101.72      2.80 o 
   2  -1   7     9025.56     8912.70     78.54 o 
   3  -1   7     2362.10     2534.46     24.76 o 
   4  -1   7      250.99      219.39      4.60 o 
   5  -1   7        0.76       18.66      3.38 o 
   6  -1   7        1.09        0.88      1.78 o 
   7  -1   7      780.67      778.48     13.01 o 
   8  -1   7      182.44      193.83      6.38 o 
   9  -1   7      340.01      332.12     12.34 o 
  10  -1   7      126.26      140.34      8.59 o 
 -11   0   7       21.99       26.04      3.84 o 
 -10   0   7      142.12      137.71      6.44 o 
  -9   0   7      171.28      181.44      6.60 o 
  -8   0   7      458.30      465.65      9.98 o 
  -7   0   7       27.66       30.21      3.07 o 
  -6   0   7      175.07      160.91      6.76 o 
  -5   0   7       21.14       22.16      1.99 o 
  -4   0   7     3746.43     3733.33     34.84 o 
  -3   0   7     1486.70     1391.60     25.74 o 
  -2   0   7     1361.79     1302.39     11.65 o 
  -1   0   7      388.17      316.28      5.24 o 
   0   0   7       39.15       35.99      1.73 o 
   1   0   7     1171.55     1191.27     29.01 o 
   2   0   7     1017.75     1104.81     12.15 o 
   3   0   7     4019.50     3997.11     39.14 o 
   4   0   7     3990.75     4090.90     38.42 o 
   5   0   7      465.77      426.77      7.23 o 
   6   0   7      499.74      496.02      7.95 o 
   7   0   7        7.61       10.52      2.34 o 
   8   0   7      168.47      163.47      8.45 o 
   9   0   7       51.72       47.59      5.86 o 
 -11   1   7        8.06        6.53      4.74 o 
 -10   1   7      232.34      223.40     10.69 o 
  -9   1   7       25.41       34.08      5.19 o 
  -8   1   7      358.12      366.69     12.88 o 
  -7   1   7      460.83      528.09     16.19 o 
  -6   1   7       12.60       10.77      2.32 o 
  -5   1   7      351.39      347.21      7.34 o 
  -4   1   7      692.01      728.26     11.49 o 
  -3   1   7     2588.91     2486.73     23.95 o 
  -2   1   7     5251.27     5125.41     45.75 o 
  -1   1   7      737.33      690.30     10.87 o 
   0   1   7     2815.07     2713.89     32.35 o 
   1   1   7        0.05       -2.05      1.36 o 
   2   1   7       67.88       92.71      2.74 o 
   3   1   7      813.30      905.27     10.82 o 
   4   1   7     1180.43     1253.18     14.27 o 
   5   1   7     2239.59     2316.48     23.79 o 
   6   1   7       37.36       33.49      2.52 o 
   7   1   7      507.79      540.86     13.93 o 
   8   1   7       23.14       23.61      4.56 o 
   9   1   7        1.61       -2.15      3.71 o 
 -11   2   7       15.43       14.76      5.19 o 
 -10   2   7       22.36       24.64      5.37 o 
  -9   2   7       34.44       39.45      5.32 o 
  -8   2   7      112.29      114.85      7.83 o 
  -7   2   7      327.45      347.96      8.94 o 
  -6   2   7     1392.19     1419.83     19.85 o 
  -5   2   7       46.22       50.85      2.97 o 
  -4   2   7      339.07      380.23      7.09 o 
  -3   2   7       85.68       85.74      2.98 o 
  -2   2   7     1152.63     1107.66     15.59 o 
  -1   2   7     2510.25     2398.35     29.20 o 
   1   2   7     4324.26     4255.33     63.35 o 
   2   2   7      120.35      115.48      4.66 o 
   3   2   7       17.59       31.49      5.75 o 
   4   2   7       54.18       58.93      3.81 o 
   5   2   7       52.43       57.99      3.93 o 
   6   2   7      809.43      832.39     14.32 o 
   7   2   7       46.43       40.34      6.17 o 
   8   2   7      700.14      686.87     20.71 o 
 -11   3   7        5.74        9.03      4.29 o 
 -10   3   7       45.93       39.45      5.90 o 
  -9   3   7       24.13       25.98      5.14 o 
  -8   3   7        8.27       16.07      3.29 o 
  -7   3   7      520.92      541.87     23.66 o 
  -6   3   7       66.01       62.59      3.11 o 
  -5   3   7     1353.10     1344.19     26.34 o 
  -4   3   7      405.55      411.79      6.65 o 
  -3   3   7      553.61      524.59      9.55 o 
  -2   3   7        1.06        3.48      1.71 o 
  -1   3   7        2.49        4.71      2.01 o 
   0   3   7     5070.85     5091.13     57.88 o 
   1   3   7        1.30        0.60      2.44 o 
   2   3   7     4000.45     3885.88     45.90 o 
   3   3   7      685.80      651.09     11.67 o 
   4   3   7      847.09      820.85     15.03 o 
   5   3   7        2.36        6.75      2.47 o 
   6   3   7      130.71      118.07      8.99 o 
   7   3   7      290.73      312.40     14.27 o 
   8   3   7        4.46        2.91      5.28 o 
 -11   4   7       32.60       26.30      5.72 o 
 -10   4   7       16.93       22.18      5.28 o 
  -9   4   7       82.47       88.20      7.11 o 
  -8   4   7        2.70        1.72      2.13 o 
  -7   4   7       95.29      103.13      5.65 o 
  -6   4   7      356.81      354.17      6.58 o 
  -5   4   7       16.43       14.90      2.02 o 
  -4   4   7     1821.61     1828.60     40.16 o 
  -3   4   7      656.77      608.41     10.79 o 
  -2   4   7      830.74      796.79     12.86 o 
  -1   4   7        6.49        6.05      1.99 o 
   0   4   7       12.13       10.81      2.24 o 
   1   4   7     1083.97     1113.40     16.67 o 
   2   4   7       25.93       22.41      2.67 o 
   3   4   7      631.25      655.18     11.97 o 
   4   4   7      638.68      649.76     12.22 o 
   5   4   7      123.04      143.16     10.02 o 
   6   4   7       72.27       78.04      7.96 o 
   7   4   7      192.89      191.51     12.03 o 
   8   4   7       55.00       40.34      6.75 o 
 -11   5   7        2.79        4.93      2.95 o 
 -10   5   7      163.06      158.12      6.34 o 
  -9   5   7       62.45       60.59      3.64 o 
  -8   5   7       99.83       91.89      4.12 o 
  -7   5   7      156.03      170.34      5.67 o 
  -6   5   7        2.47        2.84      2.40 o 
  -5   5   7      137.69      130.83      5.33 o 
  -4   5   7       63.31       60.62      4.09 o 
  -3   5   7     1456.24     1488.23     21.27 o 
  -2   5   7      515.51      478.08      9.65 o 
  -1   5   7     1217.28     1251.61     18.30 o 
   0   5   7      463.14      423.58      8.99 o 
   1   5   7       42.89       36.01      3.41 o 
   2   5   7       18.37       15.16      4.63 o 
   3   5   7      496.53      455.30     10.00 o 
   4   5   7       43.50       62.59      4.65 o 
   5   5   7     1198.07     1055.63     27.73 o 
   6   5   7       43.71       56.80      7.87 o 
   7   5   7      188.14      215.39     13.01 o 
 -10   6   7       17.42       24.12      2.96 o 
  -9   6   7       23.93       26.45      3.00 o 
  -8   6   7       24.50       30.91      5.19 o 
  -7   6   7        1.65        1.72      3.13 o 
  -6   6   7      414.94      427.85      9.79 o 
  -5   6   7       10.73        8.74      2.77 o 
  -4   6   7       26.99       30.34      3.20 o 
  -3   6   7     1185.19     1156.19     22.92 o 
  -2   6   7       27.00       32.61      7.96 o 
  -1   6   7      483.14      467.27      9.97 o 
   0   6   7      145.27      189.13      6.30 o 
   1   6   7     1288.16     1273.15     19.41 o 
   2   6   7        0.18        4.26      2.82 o 
   3   6   7       29.42       37.15      3.74 o 
   4   6   7      223.40      198.40     11.58 o 
   5   6   7        9.48        8.14      5.01 o 
   6   6   7      197.51      196.79     12.08 o 
 -10   7   7       13.81       15.83      5.81 o 
  -9   7   7       16.03       28.61      4.02 o 
  -8   7   7       11.07       16.43      3.52 o 
  -7   7   7      420.32      399.99      9.98 o 
  -6   7   7        0.73        4.36      2.77 o 
  -5   7   7      218.80      212.73      6.96 o 
  -4   7   7        0.38        2.37      2.45 o 
  -3   7   7       22.70       24.96      3.27 o 
  -2   7   7        0.53        1.41      2.31 o 
  -1   7   7       16.77       19.56      3.18 o 
   0   7   7      579.34      538.19     17.38 o 
   1   7   7        0.09        0.82      2.59 o 
   2   7   7      669.74      704.92     13.86 o 
   3   7   7       28.93       20.48      5.95 o 
   4   7   7       96.97      124.47     10.29 o 
   5   7   7        0.07       -0.63      4.56 o 
  -9   8   7       46.42       43.65      6.71 o 
  -8   8   7        0.08       -2.82      2.60 o 
  -7   8   7       35.40       29.44      3.84 o 
  -6   8   7      114.32       88.59      6.26 o 
  -5   8   7       51.48       52.58      4.40 o 
  -4   8   7       76.92       74.28      4.77 o 
  -3   8   7        9.72        9.41      2.95 o 
  -2   8   7      196.52      224.03      7.67 o 
  -1   8   7       57.17       64.55      4.65 o 
   0   8   7       54.20       61.06      5.37 o 
   1   8   7       40.03       43.29      4.23 o 
   2   8   7       74.76       61.44      4.59 o 
   3   8   7      167.58      182.25     11.36 o 
   4   8   7       66.55       49.02      7.51 o 
  -8   9   7        1.88       -2.95      4.11 o 
  -7   9   7       18.61       23.55      3.87 o 
  -6   9   7        0.16       -1.10      2.90 o 
  -5   9   7       24.86       14.83      3.43 o 
  -4   9   7        7.59        2.47      3.56 o 
  -3   9   7      125.01      118.93      6.02 o 
  -2   9   7      131.18      115.71      6.02 o 
  -1   9   7       94.25      124.01     10.62 o 
   0   9   7       13.97       23.06      3.98 o 
   1   9   7       58.79       74.20      8.54 o 
   2   9   7        6.95       -0.81      4.38 o 
   3   9   7       33.76       27.19      6.53 o 
  -6  10   7       16.18       23.99      3.98 o 
  -5  10   7        0.08        5.14      3.25 o 
  -4  10   7        3.31        4.20      3.28 o 
  -3  10   7       16.84       12.30      3.44 o 
  -2  10   7        7.07        7.14      3.13 o 
  -1  10   7       88.30       74.38      5.38 o 
   0  10   7       22.82       30.78      4.31 o 
   1  10   7       94.34      101.88      9.48 o 
  -1 -11   8        0.35       -5.01      4.83 o 
   0 -11   8        6.02        8.50      5.14 o 
   1 -11   8        0.97        6.80      5.41 o 
   2 -11   8       78.54      102.36      6.28 o 
   3 -11   8       30.56       36.40      4.41 o 
   4 -11   8      227.89      275.58      9.34 o 
   5 -11   8      112.47       96.36     15.47 o 
  -3 -10   8       77.95      107.43      9.75 o 
  -2 -10   8      253.72      245.40     13.06 o 
  -1 -10   8      226.14      249.65     12.52 o 
   0 -10   8      118.20      108.59      9.48 o 
   1 -10   8       62.77       59.08      4.83 o 
   2 -10   8        3.21        3.57      3.02 o 
   3 -10   8       46.15       58.04      4.79 o 
   4 -10   8       70.02       74.47      5.12 o 
   5 -10   8       86.63      113.32      6.26 o 
   6 -10   8      154.59      157.78      7.21 o 
  -5  -9   8       29.98       27.86      6.22 o 
  -4  -9   8        2.73        0.18      4.96 o 
  -3  -9   8        0.76        1.25      4.38 o 
  -2  -9   8       46.52       53.40      7.16 o 
  -1  -9   8       60.17       55.32      6.84 o 
   0  -9   8      655.77      692.53     17.96 o 
   1  -9   8        0.06        1.71      2.82 o 
   2  -9   8      368.03      372.55      9.78 o 
   3  -9   8       99.19       81.44      5.28 o 
   4  -9   8       27.78       25.46      3.64 o 
   5  -9   8      127.26      118.18      6.12 o 
   6  -9   8        0.96        4.14      2.88 o 
   7  -9   8      255.87      274.05      9.04 o 
  -6  -8   8       49.69       52.75      5.07 o 
  -5  -8   8        9.39        2.65      3.28 o 
  -4  -8   8      410.14      402.74     10.66 o 
  -3  -8   8       12.47        9.79      4.52 o 
  -2  -8   8       28.78       35.78      5.77 o 
  -1  -8   8      114.21      100.94      8.54 o 
   0  -8   8      317.52      280.92      8.07 o 
   1  -8   8      994.27     1019.35     25.43 o 
   2  -8   8      176.14      166.42      6.68 o 
   3  -8   8      887.23      937.83     16.24 o 
   4  -8   8      354.51      319.40      8.79 o 
   5  -8   8        0.01        3.44      2.69 o 
   6  -8   8        8.85       12.45      3.11 o 
   7  -8   8       24.89       30.85      6.13 o 
   8  -8   8      105.49      106.95      5.90 o 
  -7  -7   8        7.57        2.13      3.39 o 
  -6  -7   8       64.89       68.35      5.35 o 
  -5  -7   8      252.11      239.54     14.31 o 
  -4  -7   8       77.89       93.65      5.95 o 
  -3  -7   8      881.00      857.54     15.46 o 
  -2  -7   8      311.64      336.28     13.06 o 
  -1  -7   8      126.75      127.46      5.39 o 
   0  -7   8      147.66      155.31     10.15 o 
   1  -7   8       22.05       22.37      3.11 o 
   2  -7   8     1419.19     1334.13     19.91 o 
   3  -7   8      297.66      274.73      7.70 o 
   4  -7   8      755.73      759.90     13.78 o 
   5  -7   8      784.27      764.12     14.80 o 
   6  -7   8        4.41        7.44      2.72 o 
   7  -7   8       47.27       55.07      6.55 o 
   8  -7   8        9.88       10.76      3.23 o 
  -8  -6   8      127.49      136.88      7.13 o 
  -7  -6   8       55.48       55.39      8.63 o 
  -6  -6   8       43.29       51.98      4.66 o 
  -5  -6   8        1.51        1.15      2.93 o 
  -4  -6   8      320.80      276.67      8.21 o 
  -3  -6   8      146.29      141.23      5.87 o 
  -2  -6   8     1088.37     1055.75     13.31 o 
  -1  -6   8     1687.88     1722.21     18.91 o 
   0  -6   8      199.86      188.18      6.08 o 
   1  -6   8      432.71      448.42      9.39 o 
   2  -6   8       36.85       37.35      5.52 o 
   3  -6   8     1163.64     1131.10     17.20 o 
   4  -6   8       77.11       75.47      4.27 o 
   5  -6   8      599.85      611.92     11.85 o 
   6  -6   8      579.66      541.21     16.68 o 
   7  -6   8      115.26       99.39      5.33 o 
   8  -6   8      279.15      300.10      8.73 o 
   9  -6   8        2.47        1.54      3.00 o 
  -8  -5   8      110.80      109.20      6.04 o 
  -7  -5   8      225.79      225.74      7.89 o 
  -6  -5   8      122.26      118.64      6.12 o 
  -5  -5   8      420.08      469.60     10.84 o 
  -4  -5   8        4.85        5.74      2.80 o 
  -3  -5   8      197.66      161.58      5.81 o 
  -2  -5   8      485.92      454.74     10.03 o 
  -1  -5   8     1551.72     1488.15     17.64 o 
   0  -5   8     4900.95     4942.50     45.91 o 
   1  -5   8      695.08      672.85     11.57 o 
   2  -5   8     1251.57     1289.36     18.36 o 
   3  -5   8      372.84      362.21      8.03 o 
   4  -5   8      121.31      116.38     14.51 o 
   5  -5   8       19.43       21.13      2.67 o 
   6  -5   8        5.37        6.01      2.37 o 
   7  -5   8     1159.32     1166.54     18.45 o 
   8  -5   8        6.03        9.70      3.98 o 
   9  -5   8      174.84      184.14      7.07 o 
  -9  -4   8        0.01       -3.84      3.85 o 
  -8  -4   8        1.52       -4.05      2.70 o 
  -7  -4   8       91.40       74.93      5.08 o 
  -6  -4   8      193.22      173.68      6.59 o 
  -5  -4   8        8.04        9.31      6.95 o 
  -4  -4   8     1410.13     1496.22     21.69 o 
  -3  -4   8     1223.91     1267.78     14.74 o 
  -2  -4   8      535.25      585.98      8.50 o 
  -1  -4   8      637.39      589.11      8.32 o 
   0  -4   8      580.75      549.16      7.41 o 
   1  -4   8     4279.54     4156.05     62.04 o 
   2  -4   8       40.79       47.51      3.07 o 
   3  -4   8     1698.36     1648.77     21.80 o 
   4  -4   8      275.54      268.01      6.65 o 
   5  -4   8       77.94       83.73      4.19 o 
   6  -4   8       99.96       85.84      4.34 o 
   7  -4   8       28.19       29.71      3.17 o 
   8  -4   8      657.92      632.69     12.41 o 
   9  -4   8       71.50       68.24      4.71 o 
  -9  -3   8        3.10        4.58      3.05 o 
  -8  -3   8       49.89       62.22      6.49 o 
  -7  -3   8       20.28       32.61      3.83 o 
  -6  -3   8        1.29        1.92      2.64 o 
  -5  -3   8     1485.41     1369.81     20.21 o 
  -4  -3   8       11.80       16.42      2.15 o 
  -3  -3   8     5899.96     5759.69     84.38 o 
  -2  -3   8      655.83      680.76     10.58 o 
  -1  -3   8      357.61      360.33      5.01 o 
   0  -3   8       10.28       10.23      1.27 o 
   1  -3   8      153.89      136.54      3.64 o 
   2  -3   8     5244.97     5239.36     54.91 o 
   3  -3   8     1548.14     1562.37     22.09 o 
   4  -3   8     1719.10     1607.56     21.39 o 
   5  -3   8     1252.05     1270.33     37.34 o 
   6  -3   8      188.48      174.73      7.36 o 
   7  -3   8      119.07      118.55      5.14 o 
   8  -3   8       84.51       82.98      4.87 o 
   9  -3   8      247.60      235.79      8.79 o 
 -10  -2   8        1.93        4.09      3.11 o 
  -9  -2   8       17.31       18.49      3.46 o 
  -8  -2   8       44.43       56.75      4.33 o 
  -7  -2   8      343.05      352.66      8.82 o 
  -6  -2   8       58.23       74.60      4.59 o 
  -5  -2   8        4.59        2.50      2.25 o 
  -4  -2   8      681.54      594.33     22.27 o 
  -3  -2   8      343.85      343.74      6.01 o 
  -2  -2   8     4094.16     3990.23     37.28 o 
  -1  -2   8     4298.03     4222.05     38.58 o 
   0  -2   8       75.71       58.96      4.17 o 
   1  -2   8      725.18      703.47      8.84 o 
   2  -2   8      111.90      106.98      3.27 o 
   3  -2   8      461.46      485.93      7.23 o 
   4  -2   8      717.44      774.48     12.25 o 
   5  -2   8      778.03      731.58     26.01 o 
   6  -2   8     1271.71     1278.62     24.55 o 
   7  -2   8       28.25       21.79      2.80 o 
   8  -2   8      267.16      278.76      8.36 o 
   9  -2   8        8.29       10.82      4.56 o 
 -10  -1   8        2.38        1.34      4.11 o 
  -9  -1   8       51.94       52.86      6.22 o 
  -8  -1   8       69.90       75.24      4.94 o 
  -7  -1   8      682.14      690.14     12.70 o 
  -6  -1   8        0.44        1.80      2.20 o 
  -5  -1   8     1388.70     1463.04     16.25 o 
  -4  -1   8      110.98      103.00      3.52 o 
  -3  -1   8      121.98      106.34      3.31 o 
  -2  -1   8      513.55      514.89      6.11 o 
  -1  -1   8     2833.57     2695.98     22.05 o 
   0  -1   8    10410.13    10654.54     93.34 o 
   1  -1   8      154.62      145.25      4.94 o 
   2  -1   8     2675.55     2664.97     25.93 o 
   3  -1   8       12.55       14.62      2.44 o 
   4  -1   8       41.90       49.13      2.69 o 
   5  -1   8      449.31      520.11      9.66 o 
   6  -1   8      123.99      114.04      4.81 o 
   7  -1   8      947.22      968.22     24.91 o 
   8  -1   8       47.74       50.83      3.90 o 
   9  -1   8      168.70      185.16      9.53 o 
 -10   0   8        6.76        3.53      4.61 o 
  -9   0   8        0.22       -0.76      3.67 o 
  -8   0   8        6.46        2.01      3.94 o 
  -7   0   8      375.10      349.39     12.43 o 
  -6   0   8     1192.78     1206.56     45.04 o 
  -5   0   8       63.47       54.82      3.56 o 
  -4   0   8     2430.64     2434.41     41.62 o 
  -3   0   8      243.06      243.69      5.51 o 
  -2   0   8      341.86      345.48      5.74 o 
  -1   0   8      103.63       88.01      6.91 o 
   0   0   8      613.04      575.54      9.99 o 
   1   0   8     4783.33     4821.98     66.44 o 
   2   0   8       44.85       63.83      3.67 o 
   3   0   8     3088.35     2961.09     36.27 o 
   4   0   8      266.19      264.72      5.30 o 
   5   0   8       47.72       37.96      3.25 o 
   6   0   8      198.14      229.33      5.46 o 
   7   0   8       18.81       14.63      2.78 o 
   8   0   8      476.86      481.55     14.45 o 
   9   0   8       28.68       47.01      5.86 o 
 -10   1   8      189.23      184.89     10.51 o 
  -9   1   8       30.15       41.24      5.64 o 
  -8   1   8        4.52        2.42      3.76 o 
  -7   1   8        1.86        3.49      3.58 o 
  -6   1   8      314.32      323.82      7.74 o 
  -5   1   8      948.58      924.94     19.05 o 
  -4   1   8       41.67       38.40      2.94 o 
  -3   1   8     1982.25     1856.14     19.08 o 
  -2   1   8     1111.01     1120.57     16.00 o 
  -1   1   8      631.45      603.93     10.40 o 
   0   1   8       29.21       17.36      2.21 o 
   1   1   8        0.70        3.50      1.90 o 
   2   1   8     2376.83     2563.16     55.01 o 
   3   1   8      416.21      448.29      9.32 o 
   4   1   8     1847.36     1797.40     24.61 o 
   5   1   8      538.37      552.92     11.17 o 
   6   1   8       81.03       73.65      4.73 o 
   7   1   8       10.12       10.78      4.61 o 
 -10   2   8        9.50       15.43      5.10 o 
  -9   2   8      258.34      258.33     11.58 o 
  -8   2   8      349.02      341.78     12.57 o 
  -7   2   8       34.69       42.29      3.57 o 
  -6   2   8       41.42       49.24      2.93 o 
  -5   2   8       20.74       18.64      2.08 o 
  -4   2   8      641.54      617.18      8.75 o 
  -3   2   8       98.85      105.00     15.72 o 
  -2   2   8     2387.62     2298.75     28.76 o 
  -1   2   8     2172.76     2171.60     27.46 o 
   0   2   8      539.50      504.17      9.48 o 
   1   2   8      544.59      468.38      9.30 o 
   2   2   8      382.21      378.12      8.40 o 
   3   2   8      455.18      502.51     10.20 o 
   4   2   8     1021.83     1061.71     39.22 o 
   5   2   8      549.51      548.41     11.24 o 
   6   2   8     1197.08     1201.79     18.97 o 
   7   2   8       51.26       58.90      6.93 o 
   8   2   8       26.88       33.81      6.40 o 
 -10   3   8       21.91       24.64      5.59 o 
  -9   3   8        1.27       -4.70      3.89 o 
  -8   3   8      427.53      472.65     14.76 o 
  -7   3   8      212.47      224.13      5.54 o 
  -6   3   8       67.51       74.95      3.61 o 
  -5   3   8      391.32      389.30      6.90 o 
  -4   3   8       15.91       15.18      2.48 o 
  -3   3   8       26.98       40.32      3.11 o 
  -2   3   8      635.08      639.01     18.43 o 
  -1   3   8     1182.89     1212.05     21.11 o 
   0   3   8     2456.45     2379.42     30.13 o 
   1   3   8       43.31       47.67      3.52 o 
   2   3   8     1304.03     1241.96     18.55 o 
   3   3   8       14.26       20.22      3.05 o 
   4   3   8       86.47       66.09      4.48 o 
   5   3   8      576.36      568.88     11.73 o 
   6   3   8      261.63      289.86     13.73 o 
   7   3   8      662.87      690.36     21.74 o 
 -10   4   8        1.05        2.48      6.84 o 
  -9   4   8        0.93        2.79      3.53 o 
  -8   4   8       16.71       13.03      2.48 o 
  -7   4   8       41.89       52.02      3.20 o 
  -6   4   8      469.34      476.87      8.07 o 
  -5   4   8        3.54        7.43      2.39 o 
  -4   4   8     1215.25     1175.56     17.68 o 
  -3   4   8        6.20       13.90      5.75 o 
  -2   4   8       22.60       28.48      2.97 o 
  -1   4   8      151.51      184.04     25.45 o 
   0   4   8       66.62       83.81      4.33 o 
   1   4   8     1482.76     1484.73     21.24 o 
   2   4   8       97.31       84.03      4.48 o 
   3   4   8     1067.47     1063.68     17.23 o 
   4   4   8        4.63       -1.07      2.51 o 
   5   4   8      183.89      185.38     11.58 o 
   6   4   8       24.97       24.78      6.40 o 
   7   4   8       40.33       36.85      7.20 o 
 -10   5   8       12.96       19.56      3.60 o 
  -9   5   8       25.85       28.12      3.15 o 
  -8   5   8        1.74        2.46      2.31 o 
  -7   5   8        0.00       -0.62      2.59 o 
  -6   5   8       62.63       64.50      4.36 o 
  -5   5   8      767.96      744.18     13.26 o 
  -4   5   8       78.30       81.64      4.70 o 
  -3   5   8     1096.28     1085.34     16.87 o 
  -2   5   8      380.01      342.59      8.27 o 
  -1   5   8      194.32      199.10      6.29 o 
   0   5   8      111.99       94.77     11.00 o 
   1   5   8      160.42      146.26      8.54 o 
   2   5   8      609.45      644.53     12.58 o 
   3   5   8      408.98      328.18      8.77 o 
   4   5   8      815.54      819.74     40.50 o 
   5   5   8       37.96       38.46      6.62 o 
   6   5   8       73.70       82.25      8.94 o 
 -10   6   8        6.49       11.00      3.33 o 
  -9   6   8       40.08       49.40      3.68 o 
  -8   6   8       96.65      109.31     16.57 o 
  -7   6   8        4.05        1.56      2.94 o 
  -6   6   8       13.95       19.68      3.25 o 
  -5   6   8       32.76       35.43      3.47 o 
  -4   6   8       10.95       10.77      2.80 o 
  -3   6   8       22.24       35.27      3.49 o 
  -2   6   8      234.17      266.62      7.55 o 
  -1   6   8      566.83      523.85     14.67 o 
   0   6   8      132.20      150.53      6.00 o 
   1   6   8       81.72       73.92      4.66 o 
   2   6   8      361.18      351.29      9.25 o 
   3   6   8      143.59      134.85      6.11 o 
   4   6   8      192.29      171.79     11.05 o 
   5   6   8       37.41       53.27      7.83 o 
  -9   7   8       28.30       19.14      3.65 o 
  -8   7   8      146.19      133.72      6.53 o 
  -7   7   8       95.52      105.78      5.83 o 
  -6   7   8      191.13      193.76      7.16 o 
  -5   7   8       32.49       23.93      3.44 o 
  -4   7   8        4.86        6.65      2.77 o 
  -3   7   8       22.81       15.39      3.01 o 
  -2   7   8       38.93       29.41      3.62 o 
  -1   7   8      188.96      216.26      7.36 o 
   0   7   8      489.40      444.54     10.60 o 
   1   7   8       45.81       71.20      4.81 o 
   2   7   8       90.86       97.39      5.51 o 
   3   7   8        1.54        5.01      4.79 o 
   4   7   8        0.01       -1.03      4.56 o 
  -8   8   8       13.10        3.82      3.25 o 
  -7   8   8        0.89       -0.49      2.88 o 
  -6   8   8        7.14        3.69      3.51 o 
  -5   8   8        1.51        7.08      5.32 o 
  -4   8   8      180.09      193.53      7.35 o 
  -3   8   8        0.01        0.42      2.69 o 
  -2   8   8       18.24       24.28      3.72 o 
  -1   8   8       60.06       61.84      4.76 o 
   0   8   8        2.57        5.44      2.94 o 
   1   8   8      167.75      155.18      6.82 o 
   2   8   8        0.51       -3.87      2.58 o 
   3   8   8      159.81      179.43     12.25 o 
  -7   9   8        0.14       -2.43      2.97 o 
  -6   9   8        0.16       -3.98      2.65 o 
  -5   9   8       69.38       59.12      5.14 o 
  -4   9   8        1.65       -1.66      2.86 o 
  -3   9   8      125.78      134.81      6.52 o 
  -2   9   8        0.14        0.79      3.06 o 
  -1   9   8       77.23       89.90      5.85 o 
   0   9   8       22.61       19.25      3.78 o 
   1   9   8       12.48       10.22      3.38 o 
  -4  10   8       35.82       25.36      4.08 o 
  -3  10   8        8.70        6.18      3.47 o 
  -2  10   8       62.37       73.25      5.46 o 
  -2 -10   9      112.15      106.71      9.79 o 
  -1 -10   9       82.56       83.68      8.36 o 
   0 -10   9       25.33       30.50      6.13 o 
   1 -10   9        0.91       -0.95      4.23 o 
   2 -10   9        3.26        4.67      2.97 o 
   3 -10   9      188.03      207.31      8.11 o 
   4 -10   9       37.27       31.48      4.18 o 
   5 -10   9      145.11      167.21      7.62 o 
  -4  -9   9       17.06       15.74      5.59 o 
  -3  -9   9      164.90      161.10     11.00 o 
  -2  -9   9       25.21       31.53      6.08 o 
  -1  -9   9      317.01      333.64     14.40 o 
   0  -9   9      380.57      383.24     10.18 o 
   1  -9   9       32.63       34.47      5.81 o 
   2  -9   9        6.64       11.02      3.09 o 
   3  -9   9       37.25       33.88      6.13 o 
   4  -9   9       83.60      108.42      5.85 o 
   5  -9   9      125.30      109.77      5.98 o 
   6  -9   9       67.64       92.21     10.02 o 
  -5  -8   9       36.50       28.27      4.33 o 
  -4  -8   9      160.58      199.34     11.23 o 
  -3  -8   9        2.86        2.33      4.43 o 
  -2  -8   9       95.47       84.98      8.10 o 
  -1  -8   9      104.50       98.89      8.63 o 
   0  -8   9      229.48      250.32     12.10 o 
   1  -8   9      757.48      778.99     20.89 o 
   2  -8   9       34.41       27.17      4.81 o 
   3  -8   9      150.14      171.25      6.70 o 
   4  -8   9        6.94        4.83      2.59 o 
   5  -8   9       73.27       83.02      5.14 o 
   6  -8   9      131.90      119.24      5.96 o 
   7  -8   9       41.99       54.18      4.72 o 
  -6  -7   9       64.21       54.00      5.72 o 
  -5  -7   9      216.29      218.84     17.49 o 
  -4  -7   9       31.91       26.78      3.88 o 
  -3  -7   9      386.74      421.88     15.56 o 
  -2  -7   9      108.45      133.81      9.03 o 
  -1  -7   9        5.42        2.40      2.51 o 
   0  -7   9      390.81      354.28      8.85 o 
   1  -7   9       70.20       75.45      4.76 o 
   2  -7   9     1625.87     1565.31     22.71 o 
   3  -7   9       33.08       70.26      6.40 o 
   4  -7   9      395.22      414.57      9.92 o 
   5  -7   9      117.81      108.91      5.52 o 
   6  -7   9        0.15        0.77      2.59 o 
   7  -7   9      237.71      206.66     10.73 o 
   8  -7   9        1.97        6.35      3.13 o 
  -7  -6   9        0.89        0.56      3.19 o 
  -6  -6   9       56.81       44.42      7.65 o 
  -5  -6   9      149.06      129.74      8.32 o 
  -4  -6   9      500.75      480.87     11.20 o 
  -3  -6   9        6.28        6.01      2.73 o 
  -2  -6   9     1132.69     1172.74     14.63 o 
  -1  -6   9      149.52      176.93      5.97 o 
   0  -6   9        1.98        2.57      2.32 o 
   1  -6   9      163.55      140.92      5.46 o 
   2  -6   9       68.42       64.45      4.13 o 
   3  -6   9     1216.29     1181.99     18.14 o 
   4  -6   9      445.41      426.78      9.63 o 
   5  -6   9      357.64      391.67      9.39 o 
   6  -6   9      372.23      356.20      9.04 o 
   7  -6   9       49.70       45.87      9.06 o 
   8  -6   9        9.78       15.69      3.29 o 
  -8  -5   9      144.55      151.09      8.68 o 
  -7  -5   9       41.63       52.08      7.45 o 
  -6  -5   9        3.33        6.75      3.08 o 
  -5  -5   9       36.58       58.46      4.49 o 
  -4  -5   9        0.22       -1.05      3.67 o 
  -3  -5   9     1165.12     1071.61     19.84 o 
  -2  -5   9      227.46      237.78      5.89 o 
  -1  -5   9     1552.75     1536.06     17.33 o 
   0  -5   9     1465.96     1505.75     43.09 o 
   1  -5   9        2.34        1.36      2.48 o 
   2  -5   9      229.20      229.76      6.50 o 
   3  -5   9        0.35       -2.87      1.94 o 
   4  -5   9      497.86      462.02      9.77 o 
   5  -5   9     1510.31     1445.35     32.85 o 
   6  -5   9      918.77      856.77     18.36 o 
   7  -5   9      937.70      915.91     15.85 o 
   8  -5   9       13.21       10.48      2.96 o 
  -8  -4   9       16.20       17.76      3.72 o 
  -7  -4   9      240.81      232.58      9.12 o 
  -6  -4   9      502.01      574.89     44.08 o 
  -5  -4   9       33.30       34.65      4.00 o 
  -4  -4   9      255.83      299.61      8.15 o 
  -3  -4   9        0.28       -0.10      1.91 o 
  -2  -4   9      927.94      844.49     11.12 o 
  -1  -4   9      392.73      372.06      8.19 o 
   0  -4   9     1212.46     1202.18     11.77 o 
   1  -4   9     2065.03     2023.35     25.90 o 
   2  -4   9       25.92       31.65      2.79 o 
   3  -4   9     1312.95     1235.40     17.73 o 
   4  -4   9       51.59       47.26      3.33 o 
   5  -4   9      150.55      163.00      5.67 o 
   6  -4   9      419.63      403.72      9.26 o 
   7  -4   9      116.87      107.21      5.40 o 
   8  -4   9      475.59      462.53     12.75 o 
  -9  -3   9       19.36       22.50      5.72 o 
  -8  -3   9        9.26        1.65      2.95 o 
  -7  -3   9       27.33       25.25      3.54 o 
  -6  -3   9      434.73      411.84     15.94 o 
  -5  -3   9     2788.97     2729.27     35.20 o 
  -4  -3   9      578.53      592.35      8.99 o 
  -3  -3   9      762.84      842.15     18.43 o 
  -2  -3   9       58.58       68.50      3.27 o 
  -1  -3   9      783.88      731.60      8.18 o 
   0  -3   9      512.45      519.04      7.56 o 
   1  -3   9       13.63        9.41      1.67 o 
   2  -3   9     2489.57     2493.00     30.48 o 
   3  -3   9       26.48       38.52      2.89 o 
   4  -3   9      882.10      843.35     13.54 o 
   5  -3   9      382.72      382.64      8.57 o 
   6  -3   9      146.90      151.69      5.78 o 
   7  -3   9      234.05      219.40      6.90 o 
   8  -3   9        0.09        0.80      2.64 o 
  -9  -2   9      175.83      186.10     10.51 o 
  -8  -2   9      101.20      100.94      7.92 o 
  -7  -2   9      104.79      143.74      9.03 o 
  -6  -2   9        2.89        3.71      3.62 o 
  -5  -2   9      356.98      328.19     12.08 o 
  -4  -2   9      874.31      833.20     13.41 o 
  -3  -2   9      168.29      176.14      5.52 o 
  -2  -2   9     1809.88     1788.90     18.63 o 
  -1  -2   9      823.15      823.86     10.31 o 
   0  -2   9       79.26       84.62      3.95 o 
   1  -2   9      542.44      569.80      7.93 o 
   2  -2   9       61.46       70.67      3.00 o 
   3  -2   9     2538.80     2583.40     31.36 o 
   4  -2   9      408.54      467.99      9.08 o 
   5  -2   9     1414.75     1343.61     31.58 o 
   6  -2   9      748.91      734.43     12.85 o 
   7  -2   9        0.21        0.62      2.37 o 
   8  -2   9       29.06       28.07      3.57 o 
 -10  -1   9       28.30       25.09      5.90 o 
  -9  -1   9        4.23        6.57      4.34 o 
  -8  -1   9      271.20      285.21     12.34 o 
  -7  -1   9       33.90       43.56      5.50 o 
  -6  -1   9       14.37       34.75      5.28 o 
  -5  -1   9        0.06        8.67      2.33 o 
  -4  -1   9      148.76      135.51      5.17 o 
  -3  -1   9     2689.05     2618.41     25.81 o 
  -2  -1   9      810.83      849.04     10.66 o 
  -1  -1   9     1607.08     1501.42     22.74 o 
   0  -1   9     1574.33     1619.81     21.73 o 
   1  -1   9      187.08      171.37      5.41 o 
   2  -1   9       16.24       32.90      2.87 o 
   3  -1   9        0.92        0.35      2.08 o 
   4  -1   9     1397.16     1511.54     30.14 o 
   5  -1   9      597.53      663.44     17.31 o 
   6  -1   9      455.20      441.83     13.73 o 
   7  -1   9      582.63      590.31     16.64 o 
   8  -1   9        1.83       -2.91      3.44 o 
 -10   0   9        0.19       -2.28      4.03 o 
  -9   0   9       41.93       40.12      5.86 o 
  -8   0   9       59.01       43.16      5.68 o 
  -7   0   9      447.02      422.64     14.18 o 
  -6   0   9      550.50      565.38     13.17 o 
  -5   0   9      159.56      164.82      6.06 o 
  -4   0   9      444.42      476.08      7.65 o 
  -3   0   9       28.31       26.19      2.21 o 
  -2   0   9     1124.71     1096.28     16.17 o 
  -1   0   9      889.30      914.30     22.61 o 
   0   0   9     1659.85     1588.35     25.00 o 
   1   0   9     2697.78     2672.92     56.11 o 
   2   0   9       10.88        5.33      2.12 o 
   3   0   9      543.40      484.40     21.11 o 
   4   0   9       21.43       28.77      3.25 o 
   5   0   9      188.51      234.59     12.43 o 
   6   0   9      692.78      751.77     19.14 o 
   7   0   9      133.21      116.46      7.78 o 
 -10   1   9        7.84        7.87      4.52 o 
  -9   1   9       29.23       27.10      5.64 o 
  -8   1   9      142.13      113.87      8.32 o 
  -7   1   9        9.34        6.44      3.89 o 
  -6   1   9      211.79      220.73      6.68 o 
  -5   1   9      877.87      882.77     11.61 o 
  -4   1   9       94.84       95.05      3.53 o 
  -3   1   9     1125.61     1125.97     13.35 o 
  -2   1   9        0.92        5.54      2.04 o 
  -1   1   9       59.87       83.19      6.19 o 
   0   1   9     1273.82     1370.16     19.36 o 
   1   1   9      417.45      411.79      8.84 o 
   2   1   9     3576.14     3732.52     44.90 o 
   3   1   9        3.69        2.06      2.13 o 
   4   1   9     1034.33      932.28     30.48 o 
   5   1   9       24.02       20.88      3.24 o 
   6   1   9        1.42        5.67      2.77 o 
 -10   2   9        0.04       -3.18      4.43 o 
  -9   2   9       72.93       79.65      7.69 o 
  -8   2   9       67.29       68.29      6.62 o 
  -7   2   9        5.63        5.56      2.12 o 
  -6   2   9       21.09       15.24      2.36 o 
  -5   2   9       81.41       78.10      4.83 o 
  -4   2   9     1253.57     1264.32     14.84 o 
  -3   2   9       16.37       18.13      5.68 o 
  -2   2   9     1359.27     1323.04     26.59 o 
  -1   2   9      231.09      226.81      6.91 o 
   0   2   9      137.02      118.68      5.08 o 
   1   2   9      232.48      277.85      7.35 o 
   2   2   9       18.78       25.24      3.04 o 
   3   2   9     1548.96     1640.52     52.30 o 
   4   2   9      280.16      291.41     14.92 o 
   5   2   9      529.36      499.54     11.06 o 
   6   2   9      127.95      133.09      6.13 o 
   7   2   9       40.77       40.30      6.35 o 
 -10   3   9       75.90       75.67      7.56 o 
  -9   3   9        0.74       -3.70      2.47 o 
  -8   3   9      162.00      178.15      5.43 o 
  -7   3   9      121.60      127.88      6.29 o 
  -6   3   9       80.12       81.70      3.66 o 
  -5   3   9       23.96       28.27      2.60 o 
  -4   3   9        3.90        6.92      2.58 o 
  -3   3   9      908.08      939.30     15.15 o 
  -2   3   9      549.62      508.00     15.07 o 
  -1   3   9     1664.32     1662.69     22.96 o 
   0   3   9      429.04      407.09     11.47 o 
   1   3   9      475.67      460.03     15.63 o 
   2   3   9        4.64       14.65      3.67 o 
   3   3   9       68.93       67.41      5.28 o 
   4   3   9      918.67      993.02     46.80 o 
   5   3   9      453.30      449.63     10.61 o 
   6   3   9      269.64      286.50     14.04 o 
   7   3   9      147.10      192.18     12.34 o 
 -10   4   9       13.76       10.77      3.56 o 
  -9   4   9        6.83       11.76      4.41 o 
  -8   4   9        2.44        0.44      2.19 o 
  -7   4   9      116.87      127.58      4.71 o 
  -6   4   9       94.88       87.88      4.76 o 
  -5   4   9       38.81       41.52      3.65 o 
  -4   4   9       11.69        8.91      3.26 o 
  -3   4   9        9.85       11.81      2.64 o 
  -2   4   9      140.72      141.89      5.45 o 
  -1   4   9      650.77      630.12     11.92 o 
   0   4   9      100.99      127.24      5.40 o 
   1   4   9     1136.50     1091.43     17.53 o 
   2   4   9      192.84      211.57      7.06 o 
   3   4   9      117.57      104.38      5.50 o 
   4   4   9       18.41       29.02      3.57 o 
   5   4   9       52.65       53.98      7.33 o 
   6   4   9      127.63      145.09     11.09 o 
  -9   5   9        3.80        6.98      2.52 o 
  -8   5   9        3.08        2.28      2.38 o 
  -7   5   9       28.07       24.25      3.58 o 
  -6   5   9      159.52      159.57      6.26 o 
  -5   5   9      187.36      175.60      6.37 o 
  -4   5   9       36.32       35.78      3.66 o 
  -3   5   9      216.50      208.99      6.69 o 
  -2   5   9      117.72      113.79     11.29 o 
  -1   5   9        0.31        1.66      3.65 o 
   0   5   9      688.76      664.10     12.81 o 
   1   5   9       77.33      106.87      5.63 o 
   2   5   9     1142.44     1057.86     17.77 o 
   3   5   9        6.66       12.45      3.69 o 
   4   5   9      395.15      375.40     25.07 o 
   5   5   9       62.52       67.76      8.41 o 
  -9   6   9       32.13       42.51      6.80 o 
  -8   6   9       23.97       26.43      3.84 o 
  -7   6   9        3.39        5.26      3.13 o 
  -6   6   9        7.72        7.06      3.51 o 
  -5   6   9       42.95       47.20      6.19 o 
  -4   6   9      347.14      337.07     13.98 o 
  -3   6   9        7.49        7.24      2.92 o 
  -2   6   9      647.32      618.35     12.46 o 
  -1   6   9       22.14       32.40      3.76 o 
   0   6   9      111.96      110.87      5.57 o 
   1   6   9      237.17      227.90      7.68 o 
   2   6   9        0.12       -0.40      2.52 o 
   3   6   9      247.13      271.61     13.10 o 
   4   6   9        5.47       -0.09      5.10 o 
  -8   7   9        1.98        3.49      3.80 o 
  -7   7   9        6.41        1.77      3.62 o 
  -6   7   9        8.12        9.43      3.27 o 
  -5   7   9       16.83       20.42      5.12 o 
  -4   7   9       11.85       18.07      3.29 o 
  -3   7   9      178.67      176.00      6.99 o 
  -2   7   9      127.05       84.79      5.12 o 
  -1   7   9      235.83      256.74     19.43 o 
   0   7   9       45.41       31.66      4.11 o 
   1   7   9       19.73       34.62      4.56 o 
   2   7   9        9.53       14.85      3.43 o 
   3   7   9      130.20      111.63     10.20 o 
  -7   8   9        0.18        2.67      3.03 o 
  -6   8   9       34.84       30.90      4.10 o 
  -5   8   9       11.69       18.62      3.65 o 
  -4   8   9       62.05       69.62      5.03 o 
  -3   8   9       79.40       76.15      5.34 o 
  -2   8   9       30.55       33.23      4.70 o 
  -1   8   9       86.34       67.36      5.00 o 
   0   8   9       61.97       82.71      5.27 o 
   1   8   9      259.83      247.84      8.49 o 
  -5   9   9       40.96       30.27      4.06 o 
  -4   9   9       21.40       34.91      4.54 o 
  -3   9   9        5.17        7.05      3.49 o 
  -2   9   9        2.17        2.11      4.00 o 
  -1   9   9        0.02        2.21      3.13 o 
   0 -10  10       47.66       46.65      6.84 o 
   1 -10  10      161.14      176.53      7.80 o 
   2 -10  10       81.02       97.25      6.38 o 
  -3  -9  10      173.40      190.66     12.03 o 
  -2  -9  10       58.45       66.19      7.56 o 
  -1  -9  10      148.50      148.48     10.24 o 
   0  -9  10       13.29       17.29      4.79 o 
   1  -9  10        1.13        0.58      2.85 o 
   2  -9  10      126.71      135.60      6.51 o 
   3  -9  10        9.03       10.63      3.40 o 
   4  -9  10      406.62      427.45     11.21 o 
   5  -9  10       65.79       61.23      4.87 o 
  -4  -8  10        3.03       -3.04      4.74 o 
  -3  -8  10        0.26       -1.70      4.65 o 
  -2  -8  10      533.16      519.70     17.89 o 
  -1  -8  10      163.88      186.63     11.00 o 
   0  -8  10      229.70      274.84      8.49 o 
   1  -8  10       93.64       98.46      5.53 o 
   2  -8  10       12.19       13.29      3.05 o 
   3  -8  10       32.23       42.32      4.06 o 
   4  -8  10        1.29        1.77      2.55 o 
   5  -8  10      517.70      510.29     11.81 o 
   6  -8  10      165.04      162.74      6.97 o 
  -5  -7  10       79.26       95.71      6.02 o 
  -4  -7  10        3.13        2.91      4.20 o 
  -3  -7  10        3.74       16.46      5.01 o 
  -2  -7  10       13.71       12.21      4.61 o 
  -1  -7  10      300.80      272.63     11.92 o 
   0  -7  10      769.45      719.07     13.61 o 
   1  -7  10      418.54      413.50     11.78 o 
   2  -7  10      826.97      839.08     15.12 o 
   3  -7  10        5.85        2.23      2.68 o 
   4  -7  10        1.93        1.97      2.53 o 
   5  -7  10        0.20        0.65      2.59 o 
   6  -7  10      165.34      154.39      6.48 o 
  -6  -6  10       23.20       20.71      3.82 o 
  -5  -6  10      111.39      103.88      6.12 o 
  -4  -6  10      444.73      492.84     11.51 o 
  -3  -6  10        6.54        8.33      2.95 o 
  -2  -6  10      140.14      180.11      6.43 o 
  -1  -6  10        0.09       -1.98      2.29 o 
   0  -6  10      121.87      105.38      5.17 o 
   1  -6  10      609.44      585.24     13.75 o 
   2  -6  10       19.91       33.66     12.08 o 
   3  -6  10     1738.11     1669.36     23.74 o 
   4  -6  10       91.25       88.84      4.76 o 
   5  -6  10       89.78       94.38      8.72 o 
   6  -6  10        0.14        5.88      2.86 o 
   7  -6  10       49.85       43.89      3.97 o 
  -7  -5  10        8.59        7.57      3.54 o 
  -6  -5  10        4.84        1.87      3.11 o 
  -5  -5  10      112.78       93.45      5.73 o 
  -4  -5  10       98.09       83.45      5.36 o 
  -3  -5  10     1015.72     1005.94     31.26 o 
  -2  -5  10       42.34       48.65      5.27 o 
  -1  -5  10      314.49      366.51      8.60 o 
   0  -5  10      273.65      289.95      8.25 o 
   1  -5  10        7.37        6.45      2.37 o 
   2  -5  10      871.18      818.99     13.82 o 
   3  -5  10        1.62        7.90      2.80 o 
   4  -5  10     2288.84     2179.61     69.68 o 
   5  -5  10      527.60      506.21     10.71 o 
   6  -5  10      331.52      330.57      8.75 o 
   7  -5  10       60.27       59.99      4.63 o 
  -8  -4  10       33.08       38.69      6.40 o 
  -7  -4  10      165.36      181.45     10.38 o 
  -6  -4  10       35.94       50.72      6.44 o 
  -5  -4  10        0.23       -2.42      3.85 o 
  -4  -4  10       54.49       29.12      4.96 o 
  -3  -4  10        2.76        2.64      1.82 o 
  -2  -4  10     1000.35      945.73     11.91 o 
  -1  -4  10     1127.91     1150.39     11.77 o 
   0  -4  10     1102.44     1079.34     16.22 o 
   1  -4  10     1072.03     1084.84     16.34 o 
   2  -4  10       47.77       46.61      3.82 o 
   3  -4  10      108.21      120.92      5.12 o 
   4  -4  10       52.53       42.08      3.52 o 
   5  -4  10     1361.39     1320.95     23.59 o 
   6  -4  10      183.59      193.00     10.17 o 
   7  -4  10       47.20       51.21      4.63 o 
  -8  -3  10      251.05      238.69     11.90 o 
  -7  -3  10       45.71       47.54      6.57 o 
  -6  -3  10      302.93      312.17     12.84 o 
  -5  -3  10      248.31      284.27     11.63 o 
  -4  -3  10       79.75       73.55      4.36 o 
  -3  -3  10       86.57       58.73      3.93 o 
  -2  -3  10       41.53       40.21      2.56 o 
  -1  -3  10      580.67      545.14      8.19 o 
   0  -3  10     1288.26     1286.92     18.83 o 
   1  -3  10     1581.35     1553.81     30.90 o 
   2  -3  10     2157.19     2206.29     41.10 o 
   3  -3  10       22.15        9.21      3.85 o 
   4  -3  10        3.17        2.15      3.18 o 
   5  -3  10       24.10       26.48      4.61 o 
   6  -3  10      321.85      309.72     12.25 o 
   7  -3  10      759.35      789.38     21.42 o 
  -9  -2  10       38.26       54.12      6.89 o 
  -8  -2  10       17.50       17.04      5.37 o 
  -7  -2  10      346.41      310.34     13.01 o 
  -6  -2  10        0.62       -0.13      3.62 o 
  -5  -2  10      421.73      416.16     13.95 o 
  -4  -2  10      651.16      663.01     12.03 o 
  -3  -2  10      327.25      343.29      6.48 o 
  -2  -2  10      595.31      639.13      9.12 o 
  -1  -2  10      119.63      114.15      6.31 o 
   0  -2  10       81.59       83.46      4.40 o 
   1  -2  10      781.77      836.67     13.90 o 
   2  -2  10      472.03      426.04     13.10 o 
   3  -2  10     3012.79     2893.03     51.30 o 
   4  -2  10      151.82      160.25      8.41 o 
   5  -2  10      357.94      319.55     11.99 o 
   6  -2  10       10.20        9.53      3.94 o 
   7  -2  10      110.80      126.26      8.50 o 
  -9  -1  10       27.41       21.38      5.23 o 
  -8  -1  10       94.52      132.79      9.03 o 
  -7  -1  10       33.25       41.59      6.13 o 
  -6  -1  10       50.52       37.57      5.77 o 
  -5  -1  10      395.52      382.98      8.83 o 
  -4  -1  10       22.53       19.09      2.43 o 
  -3  -1  10     2104.32     2101.74     24.06 o 
  -2  -1  10        4.75        3.70      2.04 o 
  -1  -1  10      561.22      542.86     10.34 o 
   0  -1  10       16.30       20.82      2.64 o 
   1  -1  10       53.31       69.18     11.38 o 
   2  -1  10      974.16     1121.05     17.44 o 
   3  -1  10       20.45       18.35      3.02 o 
   4  -1  10     2221.26     2218.81     41.73 o 
   5  -1  10      201.38      220.85     10.11 o 
   6  -1  10      405.16      377.56     13.42 o 
   7  -1  10       20.12       10.11      4.29 o 
  -9   0  10       30.94       26.30      5.95 o 
  -8   0  10        2.41        2.68      4.25 o 
  -7   0  10      220.57      242.45     11.14 o 
  -6   0  10      121.75      133.28      5.58 o 
  -5   0  10       29.69       28.07      4.02 o 
  -4   0  10      278.02      253.88      5.64 o 
  -3   0  10       11.39       11.61      3.15 o 
  -2   0  10     2199.08     2169.62     35.58 o 
  -1   0  10      379.33      407.48      8.90 o 
   0   0  10     1238.08     1220.54     18.18 o 
   1   0  10      819.17      751.87     13.33 o 
   2   0  10       26.04       24.57      3.16 o 
   3   0  10       69.04      108.60      5.35 o 
   4   0  10      160.03      164.59      6.40 o 
   5   0  10     1024.13      994.31     23.39 o 
   6   0  10      418.30      439.64     14.58 o 
   7   0  10      185.74      199.51     10.06 o 
  -9   1  10        3.26        5.28      4.74 o 
  -8   1  10       49.51       53.89      6.35 o 
  -7   1  10       19.43       25.58      6.10 o 
  -6   1  10      187.26      203.85      5.51 o 
  -5   1  10      451.26      484.80      8.24 o 
  -4   1  10        1.40        0.37      1.73 o 
  -3   1  10        1.74        0.67      2.15 o 
  -2   1  10        1.45        6.90      2.23 o 
  -1   1  10      931.96      967.36     15.43 o 
   0   1  10     1178.83     1222.07     37.41 o 
   1   1  10      838.06      830.18     14.22 o 
   2   1  10     1464.30     1375.26     37.77 o 
   3   1  10       22.32       15.15      4.61 o 
   4   1  10       12.11        1.58      4.18 o 
   5   1  10       56.09       67.84      7.40 o 
   6   1  10      150.58      152.55      8.77 o 
  -9   2  10       24.05       20.19      3.84 o 
  -8   2  10        6.67        1.45      2.88 o 
  -7   2  10       49.66       44.74      3.65 o 
  -6   2  10      243.06      251.13      6.02 o 
  -5   2  10      304.63      316.06      6.59 o 
  -4   2  10      822.15      853.16     14.47 o 
  -3   2  10        8.76       10.18      2.48 o 
  -2   2  10      176.87      158.42      5.73 o 
  -1   2  10       13.14       22.47      3.07 o 
   0   2  10      258.50      301.86      7.80 o 
   1   2  10      865.90      929.72     15.62 o 
   2   2  10      324.39      315.91      8.42 o 
   3   2  10     1429.38     1388.32     21.39 o 
   4   2  10       13.15       15.78      3.30 o 
   5   2  10      103.47       97.97      5.64 o 
   6   2  10      125.97      130.35     10.04 o 
  -9   3  10        0.20        1.55      3.98 o 
  -8   3  10        7.06       15.30      4.74 o 
  -7   3  10       39.76       37.90      3.22 o 
  -6   3  10      117.72      116.65      4.35 o 
  -5   3  10       86.87       86.00      4.69 o 
  -4   3  10       89.53       92.40      4.87 o 
  -3   3  10      953.68      944.21     15.66 o 
  -2   3  10        1.04        2.34      2.34 o 
  -1   3  10      791.16      732.34     13.26 o 
   0   3  10       13.25        8.44      3.38 o 
   1   3  10        4.50        8.60      2.93 o 
   2   3  10      406.36      436.75     10.30 o 
   3   3  10        1.50       -1.09      2.43 o 
   4   3  10      806.33      832.98     15.68 o 
   5   3  10       18.55       14.18      5.43 o 
   6   3  10       61.60       56.98      7.56 o 
  -9   4  10       52.57       57.46      4.76 o 
  -8   4  10        1.06       -0.31      2.33 o 
  -7   4  10      128.33      140.40      6.22 o 
  -6   4  10       25.95       33.05      3.55 o 
  -5   4  10        5.37        7.19      2.73 o 
  -4   4  10       61.14       62.37      4.31 o 
  -3   4  10        0.79       -1.55      2.37 o 
  -2   4  10      361.20      362.65     12.50 o 
  -1   4  10        8.50        6.00      2.59 o 
   0   4  10      494.87      475.05     10.61 o 
   1   4  10       95.37       73.78      4.71 o 
   2   4  10       93.19       94.78      5.38 o 
   3   4  10      139.95      152.31      6.59 o 
   4   4  10       72.34       68.87      5.01 o 
   5   4  10      249.88      282.93     14.54 o 
  -8   5  10       31.80       35.15      4.20 o 
  -7   5  10       14.97       15.41      3.15 o 
  -6   5  10       65.39       69.97      4.93 o 
  -5   5  10      113.35      111.77      5.45 o 
  -4   5  10        5.95       10.00      2.86 o 
  -3   5  10       40.47       45.34      3.89 o 
  -2   5  10      175.78      163.06      6.40 o 
  -1   5  10      612.92      617.59     15.12 o 
   0   5  10      341.99      292.30      8.57 o 
   1   5  10      425.64      456.47     29.16 o 
   2   5  10      177.34      155.20      6.69 o 
   3   5  10       95.22      102.24      5.79 o 
   4   5  10        0.20        1.41      2.78 o 
  -8   6  10        4.37        6.76      3.24 o 
  -7   6  10        6.63        5.44      3.23 o 
  -6   6  10       37.31       32.05      3.86 o 
  -5   6  10       13.25       19.45      3.39 o 
  -4   6  10      462.59      417.15     10.30 o 
  -3   6  10       69.12       84.83      7.83 o 
  -2   6  10       62.12       53.91      4.43 o 
  -1   6  10       53.10       61.25      4.71 o 
   0   6  10       38.20       48.36      4.27 o 
   1   6  10      185.88      179.63     12.19 o 
   2   6  10       66.30       94.14      5.61 o 
   3   6  10      154.33      150.26      6.81 o 
  -7   7  10       26.15       25.97      3.90 o 
  -6   7  10       24.46       22.53      3.73 o 
  -5   7  10       95.14       88.95      8.18 o 
  -4   7  10       37.29       46.80      9.37 o 
  -3   7  10      127.08      113.75      6.04 o 
  -2   7  10        0.75       -3.15      2.58 o 
  -1   7  10       58.59       78.95      5.29 o 
   0   7  10       13.46       16.34      3.57 o 
   1   7  10       45.97       47.53      6.08 o 
  -5   8  10       24.87       25.58      4.22 o 
  -4   8  10        6.33        2.55      3.20 o 
  -3   8  10        0.67        0.87      2.88 o 
  -2   8  10      127.35      137.87      6.72 o 
  -1   8  10       33.41       20.12      5.43 o 
   0  -9  11        0.31       -1.25      4.56 o 
   1  -9  11      120.90      134.55      6.85 o 
   2  -9  11      245.10      244.80      8.52 o 
  -3  -8  11       21.16       10.96      5.68 o 
  -2  -8  11      346.02      394.47     15.70 o 
  -1  -8  11        1.28       -4.07      4.16 o 
   0  -8  11       74.04       81.75      5.21 o 
   1  -8  11       14.97       17.27      5.61 o 
   2  -8  11       55.69       53.07      4.54 o 
   3  -8  11      225.06      222.15      7.78 o 
   4  -8  11        0.33        2.23      2.82 o 
  -4  -7  11       24.17       13.24      5.37 o 
  -3  -7  11      135.78      112.62      9.12 o 
  -2  -7  11        0.36        2.86      4.47 o 
  -1  -7  11      642.91      627.18     13.95 o 
   0  -7  11      163.60      174.65      6.84 o 
   1  -7  11      321.25      315.34      8.79 o 
   2  -7  11       94.49       93.09      7.56 o 
   3  -7  11       27.04       21.41      4.79 o 
   4  -7  11      115.27      108.10      5.54 o 
   5  -7  11       13.71       12.45      3.38 o 
  -5  -6  11       74.10       91.77      8.59 o 
  -4  -6  11      126.60      154.34      9.84 o 
  -3  -6  11        0.00       -3.98      3.89 o 
  -2  -6  11       55.54       43.81      3.99 o 
  -1  -6  11        0.17        0.57      2.46 o 
   0  -6  11      880.56      849.97     17.44 o 
   1  -6  11      302.54      317.08      8.53 o 
   2  -6  11      146.54      152.04      6.08 o 
   3  -6  11      356.70      363.69      9.20 o 
   4  -6  11        0.84       -1.81      2.31 o 
   5  -6  11       11.12       13.59      5.08 o 
   6  -6  11       17.24       17.21      3.19 o 
  -6  -5  11       90.19       84.57      8.14 o 
  -5  -5  11      191.95      186.41     10.29 o 
  -4  -5  11      121.95      119.41      8.72 o 
  -3  -5  11      772.00      884.15     22.45 o 
  -2  -5  11        0.47       -1.83      3.22 o 
  -1  -5  11       45.29       65.52      6.26 o 
   0  -5  11       97.75      108.86      7.47 o 
   1  -5  11      518.39      473.05     14.85 o 
   2  -5  11     1299.37     1273.12     28.36 o 
   3  -5  11      130.19      113.55      7.69 o 
   4  -5  11      580.68      594.07     18.07 o 
   5  -5  11        5.49        1.70      3.58 o 
   6  -5  11        4.58        2.95      3.76 o 
  -7  -4  11       17.66       32.83      6.35 o 
  -6  -4  11        0.94        2.37      4.38 o 
  -5  -4  11      110.01       91.46      8.14 o 
  -4  -4  11      107.58      108.37      8.27 o 
  -3  -4  11       10.04        8.67      2.62 o 
  -2  -4  11     1315.75     1302.78     15.51 o 
  -1  -4  11       16.71       20.48      4.29 o 
   0  -4  11      303.39      326.67     11.67 o 
   1  -4  11        1.16        1.57      3.26 o 
   2  -4  11      353.28      342.59     12.52 o 
   3  -4  11     1214.52     1186.67     27.06 o 
   4  -4  11       15.70       10.78      4.03 o 
   5  -4  11      938.27      905.75     23.39 o 
   6  -4  11       72.57       84.04      7.69 o 
  -7  -3  11        5.54        5.28      4.74 o 
  -6  -3  11        4.10        5.99      4.20 o 
  -5  -3  11       28.28       41.68      6.13 o 
  -4  -3  11       22.74       18.63      3.07 o 
  -3  -3  11      539.50      493.16      9.93 o 
  -2  -3  11       42.48       38.76      2.79 o 
  -1  -3  11     1909.69     1950.49     26.39 o 
   0  -3  11      324.52      350.55     12.16 o 
   1  -3  11      570.53      524.48     15.39 o 
   2  -3  11      275.09      270.54     11.09 o 
   3  -3  11       31.36       27.59      5.14 o 
   4  -3  11      401.02      421.03     14.54 o 
   5  -3  11      109.19      123.04      8.45 o 
   6  -3  11      602.52      588.39     18.07 o 
  -8  -2  11       20.39       20.08      5.37 o 
  -7  -2  11      220.32      218.16     11.58 o 
  -6  -2  11      380.93      392.68     14.58 o 
  -5  -2  11       89.11       99.24      7.78 o 
  -4  -2  11      593.75      642.37      9.88 o 
  -3  -2  11      179.04      196.82      5.12 o 
  -2  -2  11        0.61       -0.10      1.82 o 
  -1  -2  11       16.67       26.18      3.12 o 
   0  -2  11     2570.15     2544.75     32.76 o 
   1  -2  11      856.26      906.55     16.46 o 
   2  -2  11      656.89      604.40     17.08 o 
   3  -2  11      646.07      600.38     17.26 o 
   4  -2  11       38.45       38.28      5.50 o 
   5  -2  11      210.27      243.43     11.09 o 
   6  -2  11      110.89      128.40      8.72 o 
  -8  -1  11        8.91        4.61      4.47 o 
  -7  -1  11       52.76       44.41      6.57 o 
  -6  -1  11      121.09      122.28      8.99 o 
  -5  -1  11      410.59      406.32      7.71 o 
  -4  -1  11      428.36      467.02     15.03 o 
  -3  -1  11      359.63      395.78      7.33 o 
  -2  -1  11       59.73       55.38      6.10 o 
  -1  -1  11        4.05       -1.50      5.01 o 
   0  -1  11        8.52       16.08      3.03 o 
   1  -1  11      435.95      436.23      9.86 o 
   2  -1  11     1490.49     1605.29     63.02 o 
   3  -1  11      273.51      223.40     10.33 o 
   4  -1  11      726.31      715.90     19.50 o 
   5  -1  11        9.50       16.86      4.79 o 
   6  -1  11        5.20        4.70      4.25 o 
  -8   0  11       37.83       29.74      6.04 o 
  -7   0  11       39.34       60.95      4.92 o 
  -6   0  11        2.91        1.07      2.34 o 
  -5   0  11      143.61      134.59      4.66 o 
  -4   0  11      189.47      179.37      5.11 o 
  -3   0  11       74.34       64.64      4.26 o 
  -2   0  11     1328.45     1298.68     19.49 o 
  -1   0  11      127.33      125.81      5.64 o 
   0   0  11      424.22      371.32      8.96 o 
   1   0  11       23.77       34.71      3.51 o 
   2   0  11       27.09       41.65      3.84 o 
   3   0  11     1077.57     1152.70     34.42 o 
   4   0  11        1.98       -4.61      3.18 o 
   5   0  11      696.12      646.76     18.29 o 
   6   0  11       32.70       33.81      5.32 o 
  -8   1  11      140.38      160.13      7.13 o 
  -7   1  11       13.48       18.27      3.53 o 
  -6   1  11       55.04       74.78      3.97 o 
  -5   1  11       50.98       57.06      3.42 o 
  -4   1  11       19.40       23.40      3.16 o 
  -3   1  11      221.91      226.04      6.97 o 
  -2   1  11        1.56       -0.76      2.31 o 
  -1   1  11     1430.89     1434.18     21.24 o 
   0   1  11      204.50      199.56     10.91 o 
   1   1  11      602.40      540.82     29.56 o 
   2   1  11        4.29        9.16      6.04 o 
   3   1  11        0.03        1.04      2.57 o 
   4   1  11      559.13      615.61     19.95 o 
   5   1  11       10.48        3.62      3.71 o 
  -8   2  11        6.25        6.24      3.30 o 
  -7   2  11      181.78      199.10      5.85 o 
  -6   2  11       15.93       21.85      2.71 o 
  -5   2  11      146.04      148.49      5.94 o 
  -4   2  11       79.20       71.80      4.50 o 
  -3   2  11        1.34        2.10      2.43 o 
  -2   2  11       86.75      106.83      5.10 o 
  -1   2  11       28.18       37.39      3.85 o 
   0   2  11      884.45      887.85     15.58 o 
   1   2  11      607.07      582.03     12.09 o 
   2   2  11      269.32      245.77      7.96 o 
   3   2  11      149.47      124.84      5.99 o 
   4   2  11       75.12       69.69      4.97 o 
   5   2  11       30.30       42.97      7.13 o 
  -8   3  11       14.50        3.79      3.25 o 
  -7   3  11        2.87       -0.10      2.13 o 
  -6   3  11      118.51      123.17      5.82 o 
  -5   3  11      139.62      123.15      5.82 o 
  -4   3  11      202.65      199.99     12.72 o 
  -3   3  11      403.48      403.52      9.75 o 
  -2   3  11       11.35       10.45      2.90 o 
  -1   3  11        2.21        4.97      2.73 o 
   0   3  11       68.68       76.49      7.74 o 
   1   3  11      458.15      481.73     18.56 o 
   2   3  11      546.92      534.98     12.06 o 
   3   3  11      128.51      153.93     11.27 o 
   4   3  11      183.48      162.03      6.94 o 
  -7   4  11       15.35       21.02      3.51 o 
  -6   4  11        0.19        0.60      2.60 o 
  -5   4  11       14.98       20.09      4.23 o 
  -4   4  11       63.81       55.39      4.33 o 
  -3   4  11      200.39      210.82      7.32 o 
  -2   4  11      498.86      472.07     10.80 o 
  -1   4  11        9.91       26.57      3.50 o 
   0   4  11      181.04      145.00      6.35 o 
   1   4  11      120.74      146.40      9.33 o 
   2   4  11        0.06        0.55      5.88 o 
   3   4  11      325.59      325.57     14.56 o 
  -7   5  11       13.01       12.66      4.05 o 
  -6   5  11       31.65       36.18      4.02 o 
  -5   5  11        1.51        1.45      2.58 o 
  -4   5  11       14.69       18.24      3.39 o 
  -3   5  11       89.56       93.51     10.47 o 
  -2   5  11       24.05       24.56      3.52 o 
  -1   5  11      433.23      439.76     10.83 o 
   0   5  11       19.00        6.90      3.20 o 
   1   5  11      131.52      139.05      6.64 o 
   2   5  11       16.06       21.11      3.79 o 
  -6   6  11        3.63        3.85      2.97 o 
  -5   6  11       61.88       73.77      5.17 o 
  -4   6  11        0.05        2.70      2.84 o 
  -3   6  11        8.39       16.59      4.52 o 
  -2   6  11       71.86       71.44      5.52 o 
  -1   6  11        3.82        2.34      2.84 o 
   0   6  11      124.01      148.20      6.72 o 
   1   6  11       29.06       15.65      3.57 o 
  -4   7  11       10.19       19.10      3.71 o 
  -3   7  11       14.32       12.73      3.34 o 
  -2   7  11        4.42        6.44      3.11 o 
  -1  -7  12      333.84      389.41     14.22 o 
   0  -7  12       27.15       41.68      5.64 o 
   1  -7  12        0.93        0.63      3.67 o 
   2  -7  12       52.50       52.28      6.26 o 
   3  -7  12      126.25      115.16      8.90 o 
  -1  -6  12        0.61       -0.76      3.35 o 
   0  -6  12      598.75      644.25     18.56 o 
   1  -6  12      169.27      171.03      9.48 o 
   2  -6  12      121.15      128.22      8.54 o 
   3  -6  12        3.63        5.95      3.89 o 
   4  -6  12       10.00        4.92      4.11 o 
  -5  -5  12       44.47       54.38      7.11 o 
  -4  -5  12       81.27       79.25      7.56 o 
  -2  -5  12       41.72       49.11      5.81 o 
  -1  -5  12      268.41      264.59     11.18 o 
   0  -5  12       47.14       58.50      6.13 o 
   1  -5  12      732.88      735.31     20.17 o 
   2  -5  12      319.23      337.89     13.33 o 
   3  -5  12      209.95      205.28     10.42 o 
   4  -5  12       15.60       21.42      4.92 o 
   5  -5  12        8.13       13.82      4.56 o 
  -5  -4  12      291.98      286.46     13.19 o 
  -4  -4  12      113.80      125.69      6.30 o 
  -3  -4  12      271.01      297.75      6.75 o 
  -2  -4  12      294.90      351.67     12.70 o 
  -1  -4  12        1.98        3.35      3.71 o 
   0  -4  12      156.01      147.28      8.68 o 
   1  -4  12      159.05      158.41      8.94 o 
   2  -4  12      445.36      424.57     14.54 o 
   3  -4  12      708.62      711.65     20.04 o 
   4  -4  12       14.58       14.36      4.61 o 
   5  -4  12      220.61      216.69     11.00 o 
  -6  -3  12       19.93       27.51      6.13 o 
  -5  -3  12       34.49       33.63      5.86 o 
  -4  -3  12       64.44       58.94      4.54 o 
  -3  -3  12      533.59      584.19      9.59 o 
  -2  -3  12      146.17      132.32      4.73 o 
  -1  -3  12      676.84      718.81     18.87 o 
   0  -3  12       76.94       79.56      6.71 o 
   1  -3  12       10.56       18.92      4.74 o 
   2  -3  12      213.64      237.17     10.69 o 
   3  -3  12      277.33      279.35     11.76 o 
   4  -3  12      869.46      917.03     23.70 o 
   5  -3  12        0.10        4.29      4.16 o 
  -6  -2  12        6.37        4.83      4.65 o 
  -5  -2  12       81.86      115.87      6.16 o 
  -4  -2  12       15.04       29.94      3.58 o 
  -3  -2  12       98.90       87.84      3.93 o 
  -2  -2  12      796.34      765.59     13.90 o 
  -1  -2  12        0.19        2.44      2.56 o 
   0  -2  12     1781.15     1836.45     25.95 o 
   1  -2  12      179.38      209.85      9.97 o 
   2  -2  12       75.41       61.18      6.44 o 
   3  -2  12        9.99       14.18      4.20 o 
   4  -2  12       31.68       25.45      5.01 o 
   5  -2  12      493.73      530.34     17.22 o 
  -7  -1  12        8.55        1.50      3.44 o 
  -6  -1  12      216.43      233.71     15.77 o 
  -5  -1  12        5.28       10.82      2.43 o 
  -4  -1  12      278.91      301.56      6.80 o 
  -3  -1  12       19.24       21.70      3.21 o 
  -2  -1  12       98.11       89.37      5.84 o 
  -1  -1  12      352.70      373.10     13.98 o 
   0  -1  12       25.26       36.65      6.31 o 
   1  -1  12     1042.30     1021.24     26.07 o 
   2  -1  12      400.34      458.96     15.12 o 
   3  -1  12       98.46       84.08      6.89 o 
   4  -1  12       12.73        5.77      3.98 o 
   5  -1  12        1.07       -1.21      3.76 o 
  -7   0  12       11.67        8.32      3.58 o 
  -6   0  12        0.80       -1.81      2.85 o 
  -5   0  12      237.66      233.65      6.09 o 
  -4   0  12      153.26      163.42      6.47 o 
  -3   0  12       65.53       54.91      4.17 o 
  -2   0  12      431.19      431.33     11.83 o 
  -1   0  12       43.13       35.40      3.64 o 
   0   0  12      185.82      207.85      7.03 o 
   1   0  12      157.17      179.77      6.78 o 
   2   0  12      661.79      629.81     12.98 o 
   3   0  12      579.21      608.38     17.89 o 
   4   0  12       82.27       70.26      6.62 o 
  -7   1  12        2.66        0.72      3.18 o 
  -6   1  12        1.38        1.57      2.35 o 
  -5   1  12        0.02       -2.09      2.67 o 
  -4   1  12      101.82      110.03      5.50 o 
  -3   1  12      600.08      588.65     12.10 o 
  -2   1  12      163.38      157.19      6.39 o 
  -1   1  12      535.89      488.22     10.87 o 
   0   1  12       11.99       10.36      3.51 o 
   1   1  12        2.28        4.38      6.13 o 
   2   1  12      142.06      157.90     13.82 o 
   3   1  12       98.87      114.62      6.14 o 
   4   1  12      454.27      492.59     15.88 o 
  -7   2  12       98.67      101.39      5.08 o 
  -6   2  12        0.45        0.05      2.82 o 
  -5   2  12       53.58       53.61      4.25 o 
  -4   2  12       22.49       22.24      3.62 o 
  -3   2  12       40.18       41.90      3.97 o 
  -2   2  12      569.62      574.08     12.18 o 
  -1   2  12        8.49        7.01      2.74 o 
   0   2  12      464.59      450.79     10.73 o 
   1   2  12        3.45        2.96      2.70 o 
   2   2  12       54.24       39.78      4.14 o 
   3   2  12       24.91       39.77      4.36 o 
  -6   3  12       46.10       59.02      4.61 o 
  -5   3  12       73.62       68.55      4.82 o 
  -4   3  12       47.34       42.81      4.07 o 
  -3   3  12        9.18        5.82      2.83 o 
  -2   3  12        0.63        5.21      2.88 o 
  -1   3  12      455.57      469.62     11.01 o 
   0   3  12       99.88       90.78      5.43 o 
   1   3  12      493.10      526.27     12.08 o 
   2   3  12      123.37      109.16      5.81 o 
   3   3  12       90.74       82.81      5.45 o 
  -6   4  12        0.80       -3.81      2.54 o 
  -5   4  12      184.40      187.71      7.23 o 
  -4   4  12      102.95       95.48      5.41 o 
  -3   4  12       81.88       88.05      5.53 o 
  -2   4  12      115.86      101.14      5.83 o 
  -1   4  12        5.37        8.56      3.07 o 
   0   4  12       11.71       18.81      3.64 o 
   1   4  12       45.14       39.59      4.25 o 
   2   4  12      114.33      134.35      6.53 o 
  -5   5  12        1.03        2.76      2.81 o 
  -4   5  12       66.39       73.19      5.19 o 
  -3   5  12       97.76       99.01      5.67 o 
  -2   5  12       56.93       73.76      9.71 o 
  -1   5  12       46.78       45.17      5.03 o 
   0   5  12       24.10       29.09      3.80 o 
   0  -6  13      140.75      162.04      9.88 o 
  -2  -5  13       65.11       57.02      6.53 o 
  -1  -5  13      649.82      685.89     19.72 o 
   0  -5  13        8.58        9.93      4.20 o 
   1  -5  13      634.23      658.88     19.63 o 
   2  -5  13       19.30       32.34      5.46 o 
  -4  -4  13      124.28      146.67      7.33 o 
  -3  -4  13       14.89       21.07      4.74 o 
  -2  -4  13        4.52        5.10      4.34 o 
  -1  -4  13        7.73        4.34      3.89 o 
   0  -4  13      516.57      538.57     17.13 o 
   1  -4  13        0.27        1.30      3.76 o 
   2  -4  13      442.22      442.86     15.74 o 
   3  -4  13      197.39      222.86     11.18 o 
  -4  -3  13      258.63      292.12      8.90 o 
  -3  -3  13      197.15      246.90      6.47 o 
  -2  -3  13       29.24       34.71      5.41 o 
  -1  -3  13        5.90       26.39      5.05 o 
   0  -3  13        1.94        5.59      3.80 o 
   1  -3  13      231.41      266.51     11.90 o 
   2  -3  13      184.05      190.17     10.11 o 
   3  -3  13      288.29      303.27     13.10 o 
  -5  -2  13       64.40       66.11      5.23 o 
  -4  -2  13       33.92       36.29      3.35 o 
  -3  -2  13      348.43      357.32     11.76 o 
  -2  -2  13      702.75      750.22     14.42 o 
  -1  -2  13       47.65       45.38      4.19 o 
   0  -2  13      164.17      171.20      9.57 o 
   1  -2  13        3.48       -0.45      3.76 o 
   2  -2  13      137.26      147.59      8.90 o 
   3  -2  13      155.91      188.87     10.38 o 
  -5  -1  13       34.38       39.99      4.36 o 
  -4  -1  13       14.22        7.01      3.12 o 
  -3  -1  13       36.99       35.68      6.60 o 
  -2  -1  13      320.46      313.39      8.89 o 
  -1  -1  13      469.16      499.61     18.65 o 
   0  -1  13        0.27       -3.58      2.55 o 
   1  -1  13      400.70      371.70     13.82 o 
   2  -1  13       25.73       26.39      5.19 o 
   3  -1  13        4.16       -4.96      3.31 o 
  -5   0  13      225.35      244.46      8.94 o 
  -4   0  13       83.53       87.36      5.50 o 
  -3   0  13       46.52       47.67      4.52 o 
  -2   0  13        3.48        3.14      2.70 o 
  -1   0  13        2.54        2.58      2.92 o 
   0   0  13      745.68      790.31     18.02 o 
   1   0  13       27.78       43.61      4.24 o 
   2   0  13      486.71      441.88     15.16 o 
   3   0  13       95.42       89.36      7.38 o 
  -5   1  13       28.37       30.36      3.92 o 
  -4   1  13      406.84      416.36     10.46 o 
  -3   1  13      106.01      121.20      8.52 o 
  -2   1  13       86.75       83.82      6.19 o 
  -1   1  13        1.28       -0.79      3.96 o 
   0   1  13        2.25        1.22      2.85 o 
   1   1  13      163.86      211.78     21.62 o 
   2   1  13       77.81       97.58      6.02 o 
  -5   2  13       37.60       33.82      4.08 o 
  -4   2  13        4.83        4.40      3.00 o 
  -3   2  13      149.48      143.53      6.40 o 
  -2   2  13      133.85      137.11      6.73 o 
  -1   2  13       40.71       47.29      5.21 o 
   0   2  13      141.84      131.67      6.27 o 
   1   2  13       24.17       33.84      4.06 o 
  -4   3  13        5.48        3.15      2.95 o 
  -3   3  13       66.06       57.82      4.70 o 
  -2   3  13        9.15       11.56      3.10 o 
  -1   3  13      202.65      218.26      7.95 o 
   0   3  13        0.25        3.88      3.82 o 
                                                 
